# Supplementary material for: A preliminary checklist of the freshwater snails of Sabah (Malaysian Borneo) deposited in the BORNEENSIS collection, Universiti Malaysia Sabah
Source: Zookeys. 2017 May 15;(673):105–23. doi: 10.3897/zookeys.673.12544 (PMC5523197; doi:10.3897/zookeys.673.12544)
Supplement: XML Treatment for Vittina variegata [file zookeys.673.12544-treatment9.xml]

<!DOCTYPE tp:taxon-treatment
  PUBLIC "-//TaxonX//DTD Taxonomic Treatment Publishing DTD v0 20100105//EN" "tax-treatment-NSO.dtd">
<tp:taxon-treatment xmlns:tp="http://www.plazi.org/taxpub"><tp:treatment-meta><kwd-group><label>Taxon classification</label><kwd><named-content xmlns:xlink="http://www.w3.org/1999/xlink" content-type="kingdom">Animalia</named-content></kwd><kwd><named-content xmlns:xlink="http://www.w3.org/1999/xlink" content-type="order">Cycloneritimorpha</named-content></kwd><kwd><named-content xmlns:xlink="http://www.w3.org/1999/xlink" content-type="family">Neritidae</named-content></kwd></kwd-group><mixed-citation publication-type="journal"><person-group><name><surname>Ng</surname><given-names>Ting Hui</given-names></name><name><surname>Dulipat</surname><given-names>Jasrul</given-names></name><name><surname>Foon</surname><given-names>Junn Kitt</given-names></name><name><surname>Lopes-Lima</surname><given-names>Manuel</given-names></name><name><surname>Alexandra Zieritz</surname><given-names/></name><name><surname>Liew</surname><given-names>Thor-Seng</given-names></name></person-group><article-title>A preliminary checklist of the freshwater snails of Sabah (Malaysian Borneo) deposited in the BORNEENSIS collection, Universiti Malaysia Sabah</article-title><source>Zookeys</source><day>15</day><month>5</month><year>2017</year><volume>2017</volume><issue>673</issue><fpage>105</fpage><lpage>123</lpage><pub-id pub-id-type="doi">10.3897/zookeys.673.12544</pub-id></mixed-citation></tp:treatment-meta><tp:nomenclature><tp:taxon-name>
              <tp:taxon-name-part taxon-name-part-type="genus" reg="Vittina">Vittina</tp:taxon-name-part>
              <tp:taxon-name-part taxon-name-part-type="species" reg="variegata">variegata</tp:taxon-name-part>
            </tp:taxon-name><tp:taxon-authority>(Lesson, 1831)</tp:taxon-authority><xref ref-type="fig" rid="F2">Figure 2I</xref></tp:nomenclature><tp:treatment-sec sec-type="Synonyms" id="SECID0E6LAG"><title>Synonyms.</title><p>
              <italic><tp:taxon-name><tp:taxon-name-part taxon-name-part-type="genus" reg="Neritina">Neritina</tp:taxon-name-part> <tp:taxon-name-part taxon-name-part-type="species" reg="pulchra">pulchra</tp:taxon-name-part></tp:taxon-name></italic> Sowerby, 1836; <italic><tp:taxon-name><tp:taxon-name-part taxon-name-part-type="genus" reg="Neritina">Neritina</tp:taxon-name-part> <tp:taxon-name-part taxon-name-part-type="species" reg="cuvieriana">cuvieriana</tp:taxon-name-part></tp:taxon-name></italic> Récluz, 1841; <italic><tp:taxon-name><tp:taxon-name-part taxon-name-part-type="genus" reg="Neritina">Neritina</tp:taxon-name-part> <tp:taxon-name-part taxon-name-part-type="species" reg="turrita">turrita</tp:taxon-name-part></tp:taxon-name></italic> Schmeltz, 1866; <italic><tp:taxon-name><tp:taxon-name-part taxon-name-part-type="genus" reg="Neritina">Neritina</tp:taxon-name-part> <tp:taxon-name-part taxon-name-part-type="species" reg="granulosa">granulosa</tp:taxon-name-part></tp:taxon-name></italic> Schmeltz, 1869; <italic><tp:taxon-name><tp:taxon-name-part taxon-name-part-type="genus" reg="Nertina">Nertina</tp:taxon-name-part> <tp:taxon-name-part taxon-name-part-type="species" reg="zelandicus">zelandicus</tp:taxon-name-part></tp:taxon-name></italic> Mousson, 1869; <italic><tp:taxon-name><tp:taxon-name-part taxon-name-part-type="genus" reg="Neritella">Neritella</tp:taxon-name-part> <tp:taxon-name-part taxon-name-part-type="species" reg="granulum">granulum</tp:taxon-name-part></tp:taxon-name></italic> Schmeltz, 1974.</p></tp:treatment-sec><tp:treatment-sec sec-type="material" id="SECID0EHOAG"><title>Material examined.</title><p>BOR/MOL6723.</p></tp:treatment-sec><tp:treatment-sec sec-type="distribution" id="SECID0EMOAG"><title>Distribution and habitat.</title><p>Single lot collected from a river on Pulau Bohey Dulang, off the eastern town of Semporna.</p></tp:treatment-sec><tp:treatment-sec sec-type="remarks" id="SECID0EROAG"><title>Remarks.</title><p>This species can be found in coastal freshwater bodies in South-east Asia and Australasia, and the Pacific islands (<xref ref-type="bibr" rid="B54">van Benthem Jutting 1956</xref>, <xref ref-type="bibr" rid="B7">Brandt 1974</xref>, <xref ref-type="bibr" rid="B13">Eichhorst 2016</xref>).</p></tp:treatment-sec><tp:treatment-sec><!--Section generated to contain objects referenced in tp:taxon-treatment.--><fig id="F2" position="float" orientation="portrait"><label>Figure 2.</label><caption><p>
                  <bold>A–C</bold> Family <tp:taxon-name><tp:taxon-name-part taxon-name-part-type="family">Ampullariidae</tp:taxon-name-part></tp:taxon-name>. <bold>A</bold> <italic><tp:taxon-name><tp:taxon-name-part taxon-name-part-type="genus" reg="Pila">Pila</tp:taxon-name-part> <tp:taxon-name-part taxon-name-part-type="species" reg="ampullacea">ampullacea</tp:taxon-name-part></tp:taxon-name></italic> (Linnaeus, 1758) – <abbrev xmlns:xlink="http://www.w3.org/1999/xlink" content-type="institution" xlink:title="Institute for Tropical Biology and Conservation, Universiti Malaysia Sabah, Malaysia" id="ABBRID0EHCAE" xlink:type="simple">BOR/MOL</abbrev> 8673 <bold>B</bold> <italic><tp:taxon-name><tp:taxon-name-part taxon-name-part-type="genus" reg="Pila">Pila</tp:taxon-name-part> <tp:taxon-name-part taxon-name-part-type="species" reg="scutata">scutata</tp:taxon-name-part></tp:taxon-name></italic> (Mousson, 1848) – <abbrev xmlns:xlink="http://www.w3.org/1999/xlink" content-type="institution" xlink:title="Institute for Tropical Biology and Conservation, Universiti Malaysia Sabah, Malaysia" id="ABBRID0EZCAE" xlink:type="simple">BOR/MOL</abbrev> 1758. <bold>C</bold> <italic><tp:taxon-name><tp:taxon-name-part taxon-name-part-type="genus" reg="Pomacea">Pomacea</tp:taxon-name-part></tp:taxon-name></italic> sp. – <abbrev xmlns:xlink="http://www.w3.org/1999/xlink" content-type="institution" xlink:title="Institute for Tropical Biology and Conservation, Universiti Malaysia Sabah, Malaysia" id="ABBRID0EHDAE" xlink:type="simple">BOR/MOL</abbrev> 1759 <bold>D–E</bold> Family <tp:taxon-name><tp:taxon-name-part taxon-name-part-type="family">Nassariidae</tp:taxon-name-part></tp:taxon-name> <bold>D</bold> <italic><tp:taxon-name><tp:taxon-name-part taxon-name-part-type="genus" reg="Clea">Clea</tp:taxon-name-part> <tp:taxon-name-part taxon-name-part-type="species" reg="bangueyensis">bangueyensis</tp:taxon-name-part></tp:taxon-name></italic> EA Smith, 1895 – <abbrev xmlns:xlink="http://www.w3.org/1999/xlink" content-type="institution" xlink:title="Institute for Tropical Biology and Conservation, Universiti Malaysia Sabah, Malaysia" id="ABBRID0EAEAE" xlink:type="simple">BOR/MOL</abbrev> 3397 <bold>E</bold> <italic><tp:taxon-name><tp:taxon-name-part taxon-name-part-type="genus" reg="Clea">Clea</tp:taxon-name-part></tp:taxon-name></italic> sp. – <abbrev xmlns:xlink="http://www.w3.org/1999/xlink" content-type="institution" xlink:title="Institute for Tropical Biology and Conservation, Universiti Malaysia Sabah, Malaysia" id="ABBRID0EOEAE" xlink:type="simple">BOR/MOL</abbrev> 8304 <bold>F–I</bold> Family <tp:taxon-name><tp:taxon-name-part taxon-name-part-type="family">Neritidae</tp:taxon-name-part></tp:taxon-name> <bold>F</bold> <italic><tp:taxon-name><tp:taxon-name-part taxon-name-part-type="genus" reg="Neritina">Neritina</tp:taxon-name-part> <tp:taxon-name-part taxon-name-part-type="species" reg="pulligera">pulligera</tp:taxon-name-part></tp:taxon-name></italic> (Linnaeus, 1767) – <abbrev xmlns:xlink="http://www.w3.org/1999/xlink" content-type="institution" xlink:title="Institute for Tropical Biology and Conservation, Universiti Malaysia Sabah, Malaysia" id="ABBRID0EHFAE" xlink:type="simple">BOR/MOL</abbrev> 6705 <bold>G</bold> <italic><tp:taxon-name><tp:taxon-name-part taxon-name-part-type="genus" reg="Septaria">Septaria</tp:taxon-name-part> <tp:taxon-name-part taxon-name-part-type="species" reg="porcellana">porcellana</tp:taxon-name-part></tp:taxon-name></italic> (Linnaeus, 1858) – <abbrev xmlns:xlink="http://www.w3.org/1999/xlink" content-type="institution" xlink:title="Institute for Tropical Biology and Conservation, Universiti Malaysia Sabah, Malaysia" id="ABBRID0EZFAE" xlink:type="simple">BOR/MOL</abbrev> 8292 <bold>H</bold> <italic><tp:taxon-name><tp:taxon-name-part taxon-name-part-type="genus" reg="Vittina">Vittina</tp:taxon-name-part> <tp:taxon-name-part taxon-name-part-type="species" reg="coromandeliana">coromandeliana</tp:taxon-name-part></tp:taxon-name></italic> (Sowerby, 1836) – <abbrev xmlns:xlink="http://www.w3.org/1999/xlink" content-type="institution" xlink:title="Institute for Tropical Biology and Conservation, Universiti Malaysia Sabah, Malaysia" id="ABBRID0ELGAE" xlink:type="simple">BOR/MOL</abbrev> 8303. <bold>I</bold> <italic><tp:taxon-name><tp:taxon-name-part taxon-name-part-type="genus" reg="Vittina">Vittina</tp:taxon-name-part> <tp:taxon-name-part taxon-name-part-type="species" reg="variegata">variegata</tp:taxon-name-part></tp:taxon-name></italic> (Lesson, 1831) – <abbrev xmlns:xlink="http://www.w3.org/1999/xlink" content-type="institution" xlink:title="Institute for Tropical Biology and Conservation, Universiti Malaysia Sabah, Malaysia" id="ABBRID0E4GAE" xlink:type="simple">BOR/MOL</abbrev> 6723 <bold>J–K</bold> Family <tp:taxon-name><tp:taxon-name-part taxon-name-part-type="family">Pachychilidae</tp:taxon-name-part></tp:taxon-name>: <italic><tp:taxon-name><tp:taxon-name-part taxon-name-part-type="genus" reg="Sulcospira">Sulcospira</tp:taxon-name-part> <tp:taxon-name-part taxon-name-part-type="species" reg="pageli">pageli</tp:taxon-name-part></tp:taxon-name></italic> (Thiele, 1908) <bold>J</bold> <abbrev xmlns:xlink="http://www.w3.org/1999/xlink" content-type="institution" xlink:title="Institute for Tropical Biology and Conservation, Universiti Malaysia Sabah, Malaysia" id="ABBRID0EWHAE" xlink:type="simple">BOR/MOL</abbrev> 1753 <bold>K</bold> <abbrev xmlns:xlink="http://www.w3.org/1999/xlink" content-type="institution" xlink:title="Institute for Tropical Biology and Conservation, Universiti Malaysia Sabah, Malaysia" id="ABBRID0E4HAE" xlink:type="simple">BOR/MOL</abbrev> 3394. Scale bars 10 mm.</p></caption><graphic xmlns:xlink="http://www.w3.org/1999/xlink" xlink:href="zookeys-673-105-g002.jpg" position="float" orientation="portrait" xlink:type="simple" id="oo_135869.jpg"/></fig></tp:treatment-sec><ref-list><ref id="B54"><mixed-citation xmlns:xlink="http://www.w3.org/1999/xlink" xlink:type="simple">
          <person-group><name name-style="western"><surname>van Benthem Jutting</surname><given-names>WSS</given-names></name></person-group> (<year>1956</year>) <article-title>Systematic studies on the non-marine <tp:taxon-name><tp:taxon-name-part taxon-name-part-type="phylum">Mollusca</tp:taxon-name-part></tp:taxon-name> of the Indo-Australian archipelago: V. Critical revision of the Javanese freshwater gastropods.</article-title> <source>Treubia</source> <volume>23</volume>: <fpage>259</fpage>–<lpage>477</lpage>.</mixed-citation></ref><ref id="B7"><mixed-citation xmlns:xlink="http://www.w3.org/1999/xlink" xlink:type="simple">
          <person-group><name name-style="western"><surname>Brandt</surname><given-names>RA</given-names></name></person-group> (<year>1974</year>) <article-title>The non-marine aquatic <tp:taxon-name><tp:taxon-name-part taxon-name-part-type="phylum">Mollusca</tp:taxon-name-part></tp:taxon-name> of Thailand.</article-title> <source>Archiv für Molluskenkunde</source> <volume>105</volume>: <fpage>1</fpage>–<lpage>423</lpage>.</mixed-citation></ref><ref id="B13"><mixed-citation xmlns:xlink="http://www.w3.org/1999/xlink" xlink:type="simple">
          <person-group><name name-style="western"><surname>Eichhorst</surname><given-names>TE</given-names></name></person-group> (<year>2016</year>) <source><tp:taxon-name><tp:taxon-name-part taxon-name-part-type="family">Neritidae</tp:taxon-name-part></tp:taxon-name> of the World. Volume 2.</source> <publisher-name>Conchbooks</publisher-name>, <publisher-loc>Harxheim</publisher-loc>, <size units="page">672 pp</size>.</mixed-citation></ref></ref-list></tp:taxon-treatment>
