# Supplementary material for: A preliminary checklist of the freshwater snails of Sabah (Malaysian Borneo) deposited in the BORNEENSIS collection, Universiti Malaysia Sabah
Source: Zookeys. 2017 May 15;(673):105–23. doi: 10.3897/zookeys.673.12544 (PMC5523197; doi:10.3897/zookeys.673.12544)
Supplement: XML Treatment for Sulcospira pageli [file zookeys.673.12544-treatment10.xml]

<!DOCTYPE tp:taxon-treatment
  PUBLIC "-//TaxonX//DTD Taxonomic Treatment Publishing DTD v0 20100105//EN" "tax-treatment-NSO.dtd">
<tp:taxon-treatment xmlns:tp="http://www.plazi.org/taxpub"><tp:treatment-meta><kwd-group><label>Taxon classification</label><kwd><named-content xmlns:xlink="http://www.w3.org/1999/xlink" content-type="kingdom">Animalia</named-content></kwd><kwd><named-content xmlns:xlink="http://www.w3.org/1999/xlink" content-type="order">Sorbeoconcha</named-content></kwd><kwd><named-content xmlns:xlink="http://www.w3.org/1999/xlink" content-type="family">Pachychilidae</named-content></kwd></kwd-group><mixed-citation publication-type="journal"><person-group><name><surname>Ng</surname><given-names>Ting Hui</given-names></name><name><surname>Dulipat</surname><given-names>Jasrul</given-names></name><name><surname>Foon</surname><given-names>Junn Kitt</given-names></name><name><surname>Lopes-Lima</surname><given-names>Manuel</given-names></name><name><surname>Alexandra Zieritz</surname><given-names/></name><name><surname>Liew</surname><given-names>Thor-Seng</given-names></name></person-group><article-title>A preliminary checklist of the freshwater snails of Sabah (Malaysian Borneo) deposited in the BORNEENSIS collection, Universiti Malaysia Sabah</article-title><source>Zookeys</source><day>15</day><month>5</month><year>2017</year><volume>2017</volume><issue>673</issue><fpage>105</fpage><lpage>123</lpage><pub-id pub-id-type="doi">10.3897/zookeys.673.12544</pub-id></mixed-citation></tp:treatment-meta><tp:nomenclature><tp:taxon-name>
              <tp:taxon-name-part taxon-name-part-type="genus" reg="Sulcospira">Sulcospira</tp:taxon-name-part>
              <tp:taxon-name-part taxon-name-part-type="species" reg="pageli">pageli</tp:taxon-name-part>
            </tp:taxon-name><tp:taxon-authority>(Thiele, 1908)</tp:taxon-authority><xref ref-type="fig" rid="F2">Figure 2J,K</xref></tp:nomenclature><tp:treatment-sec sec-type="Synonym" id="SECID0E5QAG"><title>Synonym.</title><p>
              <italic><tp:taxon-name><tp:taxon-name-part taxon-name-part-type="genus" reg="Melania">Melania</tp:taxon-name-part> <tp:taxon-name-part taxon-name-part-type="species" reg="schmidti">schmidti</tp:taxon-name-part></tp:taxon-name></italic> Martens, 1908.</p></tp:treatment-sec><tp:treatment-sec sec-type="material" id="SECID0EPRAG"><title>Material examined.</title><p>BOR/MOL542, BOR/MOL543, BOR/MOL544, BOR/MOL547, BOR/MOL548, BOR/MOL550, BOR/MOL1752, BOR/MOL1753, BOR/MOL3100, BOR/MOL3394, BOR/MOL3450, BOR/MOL3457, BOR/MOL3761, BOR/MOL3825, BOR/MOL5947, BOR/MOL5950, BOR/MOL6707, BOR/MOL6709, BOR/MOL6711, BOR/MOL6715, BOR/MOL6717, BOR/MOL6718, BOR/MOL6722, BOR/MOL8693, BOR/MOL8694, BOR/MOL8695, BOR/MOL8696, BOR/MOL8697, BOR/MOL8698, BOR/MOL8701.</p></tp:treatment-sec><tp:treatment-sec sec-type="distribution" id="SECID0EURAG"><title>Distribution and habitat.</title><p>West from Kota Marudu to Kota Kinabalu, in the interior in Tenom and Keningau, and eastern Sabah in Beluran, Kinabatangan, Lahad Datu, Kunak, Tawau. Found in forest streams and in the vicinity of limestone caves, rivers, and in streams along paddy fields.</p></tp:treatment-sec><tp:treatment-sec sec-type="remarks" id="SECID0EZRAG"><title>Remarks.</title><p>This species has previously been synonymised with <italic><tp:taxon-name><tp:taxon-name-part taxon-name-part-type="genus" reg="Sulcospira">Sulcospira</tp:taxon-name-part> <tp:taxon-name-part taxon-name-part-type="species" reg="schmidti">schmidti</tp:taxon-name-part></tp:taxon-name></italic> (Martens, 1908), which was also originally described from Borneo (<xref ref-type="bibr" rid="B21">Köhler and Glaubrecht 2001</xref>). Shells appear to be highly plastic, with material examined having shells with rounded or pointed basal lips, with or without raised ribs, and with or without spiral striae at the bottom of final body whorl. Other species of <italic><tp:taxon-name><tp:taxon-name-part taxon-name-part-type="genus" reg="Sulcospira">Sulcospira</tp:taxon-name-part></tp:taxon-name></italic> have previously been described from Borneo (see e.g., <xref ref-type="bibr" rid="B21">Köhler and Glaubrecht 2001</xref>, <xref ref-type="bibr" rid="B22">2002</xref>, <xref ref-type="bibr" rid="B23">Köhler and Dames 2009</xref>), but pending further analysis and availability of fresh material for molecular sequencing, we tentatively consider all material conspecific.</p></tp:treatment-sec><tp:treatment-sec><!--Section generated to contain objects referenced in tp:taxon-treatment.--><fig id="F2" position="float" orientation="portrait"><label>Figure 2.</label><caption><p>
                  <bold>A–C</bold> Family <tp:taxon-name><tp:taxon-name-part taxon-name-part-type="family">Ampullariidae</tp:taxon-name-part></tp:taxon-name>. <bold>A</bold> <italic><tp:taxon-name><tp:taxon-name-part taxon-name-part-type="genus" reg="Pila">Pila</tp:taxon-name-part> <tp:taxon-name-part taxon-name-part-type="species" reg="ampullacea">ampullacea</tp:taxon-name-part></tp:taxon-name></italic> (Linnaeus, 1758) – <abbrev xmlns:xlink="http://www.w3.org/1999/xlink" content-type="institution" xlink:title="Institute for Tropical Biology and Conservation, Universiti Malaysia Sabah, Malaysia" id="ABBRID0EHCAE" xlink:type="simple">BOR/MOL</abbrev> 8673 <bold>B</bold> <italic><tp:taxon-name><tp:taxon-name-part taxon-name-part-type="genus" reg="Pila">Pila</tp:taxon-name-part> <tp:taxon-name-part taxon-name-part-type="species" reg="scutata">scutata</tp:taxon-name-part></tp:taxon-name></italic> (Mousson, 1848) – <abbrev xmlns:xlink="http://www.w3.org/1999/xlink" content-type="institution" xlink:title="Institute for Tropical Biology and Conservation, Universiti Malaysia Sabah, Malaysia" id="ABBRID0EZCAE" xlink:type="simple">BOR/MOL</abbrev> 1758. <bold>C</bold> <italic><tp:taxon-name><tp:taxon-name-part taxon-name-part-type="genus" reg="Pomacea">Pomacea</tp:taxon-name-part></tp:taxon-name></italic> sp. – <abbrev xmlns:xlink="http://www.w3.org/1999/xlink" content-type="institution" xlink:title="Institute for Tropical Biology and Conservation, Universiti Malaysia Sabah, Malaysia" id="ABBRID0EHDAE" xlink:type="simple">BOR/MOL</abbrev> 1759 <bold>D–E</bold> Family <tp:taxon-name><tp:taxon-name-part taxon-name-part-type="family">Nassariidae</tp:taxon-name-part></tp:taxon-name> <bold>D</bold> <italic><tp:taxon-name><tp:taxon-name-part taxon-name-part-type="genus" reg="Clea">Clea</tp:taxon-name-part> <tp:taxon-name-part taxon-name-part-type="species" reg="bangueyensis">bangueyensis</tp:taxon-name-part></tp:taxon-name></italic> EA Smith, 1895 – <abbrev xmlns:xlink="http://www.w3.org/1999/xlink" content-type="institution" xlink:title="Institute for Tropical Biology and Conservation, Universiti Malaysia Sabah, Malaysia" id="ABBRID0EAEAE" xlink:type="simple">BOR/MOL</abbrev> 3397 <bold>E</bold> <italic><tp:taxon-name><tp:taxon-name-part taxon-name-part-type="genus" reg="Clea">Clea</tp:taxon-name-part></tp:taxon-name></italic> sp. – <abbrev xmlns:xlink="http://www.w3.org/1999/xlink" content-type="institution" xlink:title="Institute for Tropical Biology and Conservation, Universiti Malaysia Sabah, Malaysia" id="ABBRID0EOEAE" xlink:type="simple">BOR/MOL</abbrev> 8304 <bold>F–I</bold> Family <tp:taxon-name><tp:taxon-name-part taxon-name-part-type="family">Neritidae</tp:taxon-name-part></tp:taxon-name> <bold>F</bold> <italic><tp:taxon-name><tp:taxon-name-part taxon-name-part-type="genus" reg="Neritina">Neritina</tp:taxon-name-part> <tp:taxon-name-part taxon-name-part-type="species" reg="pulligera">pulligera</tp:taxon-name-part></tp:taxon-name></italic> (Linnaeus, 1767) – <abbrev xmlns:xlink="http://www.w3.org/1999/xlink" content-type="institution" xlink:title="Institute for Tropical Biology and Conservation, Universiti Malaysia Sabah, Malaysia" id="ABBRID0EHFAE" xlink:type="simple">BOR/MOL</abbrev> 6705 <bold>G</bold> <italic><tp:taxon-name><tp:taxon-name-part taxon-name-part-type="genus" reg="Septaria">Septaria</tp:taxon-name-part> <tp:taxon-name-part taxon-name-part-type="species" reg="porcellana">porcellana</tp:taxon-name-part></tp:taxon-name></italic> (Linnaeus, 1858) – <abbrev xmlns:xlink="http://www.w3.org/1999/xlink" content-type="institution" xlink:title="Institute for Tropical Biology and Conservation, Universiti Malaysia Sabah, Malaysia" id="ABBRID0EZFAE" xlink:type="simple">BOR/MOL</abbrev> 8292 <bold>H</bold> <italic><tp:taxon-name><tp:taxon-name-part taxon-name-part-type="genus" reg="Vittina">Vittina</tp:taxon-name-part> <tp:taxon-name-part taxon-name-part-type="species" reg="coromandeliana">coromandeliana</tp:taxon-name-part></tp:taxon-name></italic> (Sowerby, 1836) – <abbrev xmlns:xlink="http://www.w3.org/1999/xlink" content-type="institution" xlink:title="Institute for Tropical Biology and Conservation, Universiti Malaysia Sabah, Malaysia" id="ABBRID0ELGAE" xlink:type="simple">BOR/MOL</abbrev> 8303. <bold>I</bold> <italic><tp:taxon-name><tp:taxon-name-part taxon-name-part-type="genus" reg="Vittina">Vittina</tp:taxon-name-part> <tp:taxon-name-part taxon-name-part-type="species" reg="variegata">variegata</tp:taxon-name-part></tp:taxon-name></italic> (Lesson, 1831) – <abbrev xmlns:xlink="http://www.w3.org/1999/xlink" content-type="institution" xlink:title="Institute for Tropical Biology and Conservation, Universiti Malaysia Sabah, Malaysia" id="ABBRID0E4GAE" xlink:type="simple">BOR/MOL</abbrev> 6723 <bold>J–K</bold> Family <tp:taxon-name><tp:taxon-name-part taxon-name-part-type="family">Pachychilidae</tp:taxon-name-part></tp:taxon-name>: <italic><tp:taxon-name><tp:taxon-name-part taxon-name-part-type="genus" reg="Sulcospira">Sulcospira</tp:taxon-name-part> <tp:taxon-name-part taxon-name-part-type="species" reg="pageli">pageli</tp:taxon-name-part></tp:taxon-name></italic> (Thiele, 1908) <bold>J</bold> <abbrev xmlns:xlink="http://www.w3.org/1999/xlink" content-type="institution" xlink:title="Institute for Tropical Biology and Conservation, Universiti Malaysia Sabah, Malaysia" id="ABBRID0EWHAE" xlink:type="simple">BOR/MOL</abbrev> 1753 <bold>K</bold> <abbrev xmlns:xlink="http://www.w3.org/1999/xlink" content-type="institution" xlink:title="Institute for Tropical Biology and Conservation, Universiti Malaysia Sabah, Malaysia" id="ABBRID0E4HAE" xlink:type="simple">BOR/MOL</abbrev> 3394. Scale bars 10 mm.</p></caption><graphic xmlns:xlink="http://www.w3.org/1999/xlink" xlink:href="zookeys-673-105-g002.jpg" position="float" orientation="portrait" xlink:type="simple" id="oo_135869.jpg"/></fig></tp:treatment-sec><ref-list><ref id="B21"><mixed-citation xmlns:xlink="http://www.w3.org/1999/xlink" xlink:type="simple">
          <person-group><name name-style="western"><surname>Köhler</surname><given-names>F</given-names></name><name name-style="western"><surname>Glaubrecht</surname><given-names>M</given-names></name></person-group> (<year>2001</year>) <article-title>Toward a systematic revision of the Southeast Asian freshwater gastropod <italic><tp:taxon-name><tp:taxon-name-part taxon-name-part-type="genus">Brotia</tp:taxon-name-part></tp:taxon-name></italic> H. Adams, 1866 (<tp:taxon-name><tp:taxon-name-part taxon-name-part-type="superfamily">Cerithioidea</tp:taxon-name-part></tp:taxon-name>: <tp:taxon-name><tp:taxon-name-part taxon-name-part-type="family">Pachychilidae</tp:taxon-name-part></tp:taxon-name>): an account of species from around the South China Sea.</article-title> <source>Journal Molluscan Studies</source> <volume>67</volume>: <fpage>281</fpage>–<lpage>318</lpage>. <ext-link xlink:type="simple" ext-link-type="doi" xlink:href="10.1093/mollus/67.3.281">https://doi.org/10.1093/mollus/67.3.281</ext-link></mixed-citation></ref><ref id="B22"><mixed-citation xmlns:xlink="http://www.w3.org/1999/xlink" xlink:type="simple">
          <person-group><name name-style="western"><surname>Köhler</surname><given-names>F</given-names></name><name name-style="western"><surname>Glaubrecht</surname><given-names>M</given-names></name></person-group> (<year>2002</year>) <article-title>Annotated catalogue of the nominal taxa of Southeast Asian freshwater gastropods, family <tp:taxon-name><tp:taxon-name-part taxon-name-part-type="family">Pachychilidae</tp:taxon-name-part></tp:taxon-name> Troschel, 1857 (<tp:taxon-name><tp:taxon-name-part taxon-name-part-type="phylum">Mollusca</tp:taxon-name-part></tp:taxon-name>, <tp:taxon-name><tp:taxon-name-part taxon-name-part-type="subclass">Caenogastropoda</tp:taxon-name-part></tp:taxon-name>, <tp:taxon-name><tp:taxon-name-part taxon-name-part-type="superfamily">Cerithioidea</tp:taxon-name-part></tp:taxon-name>), with an evaluation of the types.</article-title> <source>Zoosystematics and Evolution</source> <volume>78</volume>: <fpage>121</fpage>–<lpage>156</lpage>. <ext-link xlink:type="simple" ext-link-type="doi" xlink:href="10.1002/mmnz.20020780107">https://doi.org/10.1002/mmnz.20020780107</ext-link></mixed-citation></ref><ref id="B23"><mixed-citation xmlns:xlink="http://www.w3.org/1999/xlink" xlink:type="simple">
          <person-group><name name-style="western"><surname>Köhler</surname><given-names>F</given-names></name><name name-style="western"><surname>Dames</surname><given-names>C</given-names></name></person-group> (<year>2009</year>) <article-title>Phylogeny and systematics of the <tp:taxon-name><tp:taxon-name-part taxon-name-part-type="family">Pachychilidae</tp:taxon-name-part></tp:taxon-name> of mainland South-East Asia - novel insights from morphology and mitochondrial DNA (<tp:taxon-name><tp:taxon-name-part taxon-name-part-type="phylum">Mollusca</tp:taxon-name-part></tp:taxon-name>, <tp:taxon-name><tp:taxon-name-part taxon-name-part-type="subclass">Caenogastropoda</tp:taxon-name-part></tp:taxon-name>, <tp:taxon-name><tp:taxon-name-part taxon-name-part-type="superfamily">Cerithioidea</tp:taxon-name-part></tp:taxon-name>).</article-title> <source>Zoological Journal Linnean Society</source> <volume>157</volume>: <fpage>679</fpage>–<lpage>699</lpage>. <ext-link xlink:type="simple" ext-link-type="doi" xlink:href="10.1111/j.1096-3642.2009.00541.x">https://doi.org/10.1111/j.1096-3642.2009.00541.x</ext-link></mixed-citation></ref></ref-list></tp:taxon-treatment>
