# Supplementary material for: A preliminary checklist of the freshwater snails of Sabah (Malaysian Borneo) deposited in the BORNEENSIS collection, Universiti Malaysia Sabah
Source: Zookeys. 2017 May 15;(673):105–23. doi: 10.3897/zookeys.673.12544 (PMC5523197; doi:10.3897/zookeys.673.12544)
Supplement: XML Treatment for Sinotaia guangdungensis [file zookeys.673.12544-treatment11.xml]

<!DOCTYPE tp:taxon-treatment
  PUBLIC "-//TaxonX//DTD Taxonomic Treatment Publishing DTD v0 20100105//EN" "tax-treatment-NSO.dtd">
<tp:taxon-treatment xmlns:tp="http://www.plazi.org/taxpub"><tp:treatment-meta><kwd-group><label>Taxon classification</label><kwd><named-content xmlns:xlink="http://www.w3.org/1999/xlink" content-type="kingdom">Animalia</named-content></kwd><kwd><named-content xmlns:xlink="http://www.w3.org/1999/xlink" content-type="order">Architaenioglossa</named-content></kwd><kwd><named-content xmlns:xlink="http://www.w3.org/1999/xlink" content-type="family">Viviparidae</named-content></kwd></kwd-group><mixed-citation publication-type="journal"><person-group><name><surname>Ng</surname><given-names>Ting Hui</given-names></name><name><surname>Dulipat</surname><given-names>Jasrul</given-names></name><name><surname>Foon</surname><given-names>Junn Kitt</given-names></name><name><surname>Lopes-Lima</surname><given-names>Manuel</given-names></name><name><surname>Alexandra Zieritz</surname><given-names/></name><name><surname>Liew</surname><given-names>Thor-Seng</given-names></name></person-group><article-title>A preliminary checklist of the freshwater snails of Sabah (Malaysian Borneo) deposited in the BORNEENSIS collection, Universiti Malaysia Sabah</article-title><source>Zookeys</source><day>15</day><month>5</month><year>2017</year><volume>2017</volume><issue>673</issue><fpage>105</fpage><lpage>123</lpage><pub-id pub-id-type="doi">10.3897/zookeys.673.12544</pub-id></mixed-citation></tp:treatment-meta><tp:nomenclature><tp:taxon-name>
              <tp:taxon-name-part taxon-name-part-type="genus" reg="Sinotaia">Sinotaia</tp:taxon-name-part>
              <tp:taxon-name-part taxon-name-part-type="species" reg="guangdungensis">guangdungensis</tp:taxon-name-part>
            </tp:taxon-name><tp:taxon-authority>(Kobelt, 1906)</tp:taxon-authority><xref ref-type="fig" rid="F3">Figure 3A</xref></tp:nomenclature><tp:treatment-sec sec-type="material" id="SECID0E4UAG"><title>Material examined.</title><p>BOR/MOL8674, BOR/MOL8709.</p><fig id="F3" position="float" orientation="portrait"><label>Figure 3.</label><caption><p>
                  <bold>A</bold> Family <tp:taxon-name><tp:taxon-name-part taxon-name-part-type="family">Viviparidae</tp:taxon-name-part></tp:taxon-name>: <italic><tp:taxon-name><tp:taxon-name-part taxon-name-part-type="genus" reg="Sinotaia">Sinotaia</tp:taxon-name-part> <tp:taxon-name-part taxon-name-part-type="species" reg="guangdungensis">guangdungensis</tp:taxon-name-part></tp:taxon-name></italic> (Kobelt, 1906) – <abbrev xmlns:xlink="http://www.w3.org/1999/xlink" content-type="institution" xlink:title="Institute for Tropical Biology and Conservation, Universiti Malaysia Sabah, Malaysia" id="ABBRID0E3VAG" xlink:type="simple">BOR/MOL</abbrev> 8709 <bold>B–C</bold> Family <tp:taxon-name><tp:taxon-name-part taxon-name-part-type="family">Paludomidae</tp:taxon-name-part></tp:taxon-name>. <bold>B</bold> <italic><tp:taxon-name><tp:taxon-name-part taxon-name-part-type="genus" reg="Paludomus">Paludomus</tp:taxon-name-part> <tp:taxon-name-part taxon-name-part-type="species" reg="everetti">everetti</tp:taxon-name-part></tp:taxon-name></italic> EA Smith, 1894 – <abbrev xmlns:xlink="http://www.w3.org/1999/xlink" content-type="institution" xlink:title="Institute for Tropical Biology and Conservation, Universiti Malaysia Sabah, Malaysia" id="ABBRID0EVWAG" xlink:type="simple">BOR/MOL</abbrev> 3398 <bold>C</bold> <italic><tp:taxon-name><tp:taxon-name-part taxon-name-part-type="genus" reg="Paludomus">Paludomus</tp:taxon-name-part> <tp:taxon-name-part taxon-name-part-type="species" reg="luteus">luteus</tp:taxon-name-part></tp:taxon-name></italic> Adams, 1874 – <abbrev xmlns:xlink="http://www.w3.org/1999/xlink" content-type="institution" xlink:title="Institute for Tropical Biology and Conservation, Universiti Malaysia Sabah, Malaysia" id="ABBRID0EHXAG" xlink:type="simple">BOR/MOL</abbrev> 1225 <bold>D</bold> Family <tp:taxon-name><tp:taxon-name-part taxon-name-part-type="family">Physidae</tp:taxon-name-part></tp:taxon-name>: <italic><tp:taxon-name><tp:taxon-name-part taxon-name-part-type="genus" reg="Physa">Physa</tp:taxon-name-part> <tp:taxon-name-part taxon-name-part-type="species" reg="acuta">acuta</tp:taxon-name-part></tp:taxon-name></italic> Draparnaud, 1805 – <abbrev xmlns:xlink="http://www.w3.org/1999/xlink" content-type="institution" xlink:title="Institute for Tropical Biology and Conservation, Universiti Malaysia Sabah, Malaysia" id="ABBRID0E5XAG" xlink:type="simple">BOR/MOL</abbrev> 3451 <bold>E</bold> <tp:taxon-name><tp:taxon-name-part taxon-name-part-type="family">Planorbidae</tp:taxon-name-part></tp:taxon-name> <italic><tp:taxon-name><tp:taxon-name-part taxon-name-part-type="genus" reg="Indoplanorbis">Indoplanorbis</tp:taxon-name-part> <tp:taxon-name-part taxon-name-part-type="species" reg="exustus">exustus</tp:taxon-name-part></tp:taxon-name></italic> (Deshayes, 1834) – <abbrev xmlns:xlink="http://www.w3.org/1999/xlink" content-type="institution" xlink:title="Institute for Tropical Biology and Conservation, Universiti Malaysia Sabah, Malaysia" id="ABBRID0EVYAG" xlink:type="simple">BOR/MOL</abbrev> 8681 <bold>F–H</bold> Family <tp:taxon-name><tp:taxon-name-part taxon-name-part-type="family">Thiaridae</tp:taxon-name-part></tp:taxon-name> <bold>F</bold> <italic><tp:taxon-name><tp:taxon-name-part taxon-name-part-type="genus" reg="Mieniplotia">Mieniplotia</tp:taxon-name-part> <tp:taxon-name-part taxon-name-part-type="species" reg="scabra">scabra</tp:taxon-name-part></tp:taxon-name></italic> (OF Müller, 1774) – <abbrev xmlns:xlink="http://www.w3.org/1999/xlink" content-type="institution" xlink:title="Institute for Tropical Biology and Conservation, Universiti Malaysia Sabah, Malaysia" id="ABBRID0EOZAG" xlink:type="simple">BOR/MOL</abbrev> 8310 <bold>G</bold> <italic><tp:taxon-name><tp:taxon-name-part taxon-name-part-type="genus" reg="Melanoides">Melanoides</tp:taxon-name-part> <tp:taxon-name-part taxon-name-part-type="species" reg="tuberculata">tuberculata</tp:taxon-name-part></tp:taxon-name></italic> (OF Müller, 1774) – <abbrev xmlns:xlink="http://www.w3.org/1999/xlink" content-type="institution" xlink:title="Institute for Tropical Biology and Conservation, Universiti Malaysia Sabah, Malaysia" id="ABBRID0EA1AG" xlink:type="simple">BOR/MOL</abbrev> 6799 <bold>H</bold> <italic><tp:taxon-name><tp:taxon-name-part taxon-name-part-type="genus" reg="Tarebia">Tarebia</tp:taxon-name-part> <tp:taxon-name-part taxon-name-part-type="species" reg="granifera">granifera</tp:taxon-name-part></tp:taxon-name></italic> (Lamarck, 1822) – <abbrev xmlns:xlink="http://www.w3.org/1999/xlink" content-type="institution" xlink:title="Institute for Tropical Biology and Conservation, Universiti Malaysia Sabah, Malaysia" id="ABBRID0ES1AG" xlink:type="simple">BOR/MOL</abbrev> 8688. Scale bars 10 mm.</p></caption><graphic xmlns:xlink="http://www.w3.org/1999/xlink" xlink:href="zookeys-673-105-g003.jpg" position="float" orientation="portrait" xlink:type="simple" id="oo_135870.jpg"/></fig></tp:treatment-sec><tp:treatment-sec sec-type="distribution" id="SECID0E31AG"><title>Distribution and habitat.</title><p>Collected from a paddy field stream in Kota Marudu, and from a pond in Nabawan.</p></tp:treatment-sec><tp:treatment-sec sec-type="remarks" id="SECID0EB2AG"><title>Remarks.</title><p>
              <italic><tp:taxon-name><tp:taxon-name-part taxon-name-part-type="genus" reg="Sinotaia">Sinotaia</tp:taxon-name-part> <tp:taxon-name-part taxon-name-part-type="species" reg="guangdungensis">guangdungensis</tp:taxon-name-part></tp:taxon-name></italic> is native to Southern China and has to date, been introduced to Peninsular Malaysia, Singapore, and Australia (<xref ref-type="bibr" rid="B34">Ng et al. 2014</xref>). This is a first record for Sabah.</p></tp:treatment-sec><ref-list><ref id="B34"><mixed-citation xmlns:xlink="http://www.w3.org/1999/xlink" xlink:type="simple">
          <person-group><name name-style="western"><surname>Ng</surname><given-names>TH</given-names></name><name name-style="western"><surname>Tan</surname><given-names>SK</given-names></name><name name-style="western"><surname>Low</surname><given-names>MEY</given-names></name></person-group> (<year>2014</year>) <article-title>Singapore <tp:taxon-name><tp:taxon-name-part taxon-name-part-type="phylum">Mollusca</tp:taxon-name-part></tp:taxon-name>: 7. The family <tp:taxon-name><tp:taxon-name-part taxon-name-part-type="family">Ampullariidae</tp:taxon-name-part></tp:taxon-name> (<tp:taxon-name><tp:taxon-name-part taxon-name-part-type="class">Gastropoda</tp:taxon-name-part></tp:taxon-name>: <tp:taxon-name><tp:taxon-name-part taxon-name-part-type="subclass">Caenogastropoda</tp:taxon-name-part></tp:taxon-name>: <tp:taxon-name><tp:taxon-name-part taxon-name-part-type="superfamily">Ampullarioidea</tp:taxon-name-part></tp:taxon-name>).</article-title> <source>Nature in Singapore</source> <volume>7</volume>: <fpage>31</fpage>–<lpage>47</lpage>. <ext-link xlink:type="simple" ext-link-type="doi" xlink:href="10.3391/bir.2015.4.3.06">https://doi.org/10.3391/bir.2015.4.3.06</ext-link></mixed-citation></ref></ref-list></tp:taxon-treatment>
