# Supplementary material for: A preliminary checklist of the freshwater snails of Sabah (Malaysian Borneo) deposited in the BORNEENSIS collection, Universiti Malaysia Sabah
Source: Zookeys. 2017 May 15;(673):105–23. doi: 10.3897/zookeys.673.12544 (PMC5523197; doi:10.3897/zookeys.673.12544)
Supplement: XML Treatment for Paludomus everetti [file zookeys.673.12544-treatment12.xml]

<!DOCTYPE tp:taxon-treatment
  PUBLIC "-//TaxonX//DTD Taxonomic Treatment Publishing DTD v0 20100105//EN" "tax-treatment-NSO.dtd">
<tp:taxon-treatment xmlns:tp="http://www.plazi.org/taxpub"><tp:treatment-meta><kwd-group><label>Taxon classification</label><kwd><named-content xmlns:xlink="http://www.w3.org/1999/xlink" content-type="kingdom">Animalia</named-content></kwd><kwd><named-content xmlns:xlink="http://www.w3.org/1999/xlink" content-type="order">Sorbeoconcha</named-content></kwd><kwd><named-content xmlns:xlink="http://www.w3.org/1999/xlink" content-type="family">Paludomidae</named-content></kwd></kwd-group><mixed-citation publication-type="journal"><person-group><name><surname>Ng</surname><given-names>Ting Hui</given-names></name><name><surname>Dulipat</surname><given-names>Jasrul</given-names></name><name><surname>Foon</surname><given-names>Junn Kitt</given-names></name><name><surname>Lopes-Lima</surname><given-names>Manuel</given-names></name><name><surname>Alexandra Zieritz</surname><given-names/></name><name><surname>Liew</surname><given-names>Thor-Seng</given-names></name></person-group><article-title>A preliminary checklist of the freshwater snails of Sabah (Malaysian Borneo) deposited in the BORNEENSIS collection, Universiti Malaysia Sabah</article-title><source>Zookeys</source><day>15</day><month>5</month><year>2017</year><volume>2017</volume><issue>673</issue><fpage>105</fpage><lpage>123</lpage><pub-id pub-id-type="doi">10.3897/zookeys.673.12544</pub-id></mixed-citation></tp:treatment-meta><tp:nomenclature><tp:taxon-name>
              <tp:taxon-name-part taxon-name-part-type="genus" reg="Paludomus">Paludomus</tp:taxon-name-part>
              <tp:taxon-name-part taxon-name-part-type="species" reg="everetti">everetti</tp:taxon-name-part>
            </tp:taxon-name><tp:taxon-authority>EA Smith, 1894</tp:taxon-authority><xref ref-type="fig" rid="F3">Figure 3B</xref></tp:nomenclature><tp:treatment-sec sec-type="material" id="SECID0ER4AG"><title>Material examined.</title><p>BOR/MOL545, BOR/MOL1226, BOR/MOL1227, BOR/MOL1754, BOR/MOL1755, BOR/MOL1756, BOR/MOL3127, BOR/MOL3398, BOR/MOL3596, BOR/MOL5853, BOR/MOL5870.</p></tp:treatment-sec><tp:treatment-sec sec-type="distribution" id="SECID0EW4AG"><title>Distribution and habitat.</title><p>Eastern Sabah in Kunak, Danum Valley, Tawau, and Kinabatangan. Found in forest streams and in the vicinity of limestone caves.</p></tp:treatment-sec><tp:treatment-sec sec-type="remarks" id="SECID0E24AG"><title>Remarks.</title><p>Originally described from Batang Lupar in neighbouring Sarawak, and Gua Gomantong in the Kinabatangan area. The material in <italic>BORNEENSIS</italic> include shells collected from the vicinity of Gua Gomantong.</p></tp:treatment-sec><tp:treatment-sec><!--Section generated to contain objects referenced in tp:taxon-treatment.--><fig id="F3" position="float" orientation="portrait"><label>Figure 3.</label><caption><p>
                  <bold>A</bold> Family <tp:taxon-name><tp:taxon-name-part taxon-name-part-type="family">Viviparidae</tp:taxon-name-part></tp:taxon-name>: <italic><tp:taxon-name><tp:taxon-name-part taxon-name-part-type="genus" reg="Sinotaia">Sinotaia</tp:taxon-name-part> <tp:taxon-name-part taxon-name-part-type="species" reg="guangdungensis">guangdungensis</tp:taxon-name-part></tp:taxon-name></italic> (Kobelt, 1906) – <abbrev xmlns:xlink="http://www.w3.org/1999/xlink" content-type="institution" xlink:title="Institute for Tropical Biology and Conservation, Universiti Malaysia Sabah, Malaysia" id="ABBRID0E3VAG" xlink:type="simple">BOR/MOL</abbrev> 8709 <bold>B–C</bold> Family <tp:taxon-name><tp:taxon-name-part taxon-name-part-type="family">Paludomidae</tp:taxon-name-part></tp:taxon-name>. <bold>B</bold> <italic><tp:taxon-name><tp:taxon-name-part taxon-name-part-type="genus" reg="Paludomus">Paludomus</tp:taxon-name-part> <tp:taxon-name-part taxon-name-part-type="species" reg="everetti">everetti</tp:taxon-name-part></tp:taxon-name></italic> EA Smith, 1894 – <abbrev xmlns:xlink="http://www.w3.org/1999/xlink" content-type="institution" xlink:title="Institute for Tropical Biology and Conservation, Universiti Malaysia Sabah, Malaysia" id="ABBRID0EVWAG" xlink:type="simple">BOR/MOL</abbrev> 3398 <bold>C</bold> <italic><tp:taxon-name><tp:taxon-name-part taxon-name-part-type="genus" reg="Paludomus">Paludomus</tp:taxon-name-part> <tp:taxon-name-part taxon-name-part-type="species" reg="luteus">luteus</tp:taxon-name-part></tp:taxon-name></italic> Adams, 1874 – <abbrev xmlns:xlink="http://www.w3.org/1999/xlink" content-type="institution" xlink:title="Institute for Tropical Biology and Conservation, Universiti Malaysia Sabah, Malaysia" id="ABBRID0EHXAG" xlink:type="simple">BOR/MOL</abbrev> 1225 <bold>D</bold> Family <tp:taxon-name><tp:taxon-name-part taxon-name-part-type="family">Physidae</tp:taxon-name-part></tp:taxon-name>: <italic><tp:taxon-name><tp:taxon-name-part taxon-name-part-type="genus" reg="Physa">Physa</tp:taxon-name-part> <tp:taxon-name-part taxon-name-part-type="species" reg="acuta">acuta</tp:taxon-name-part></tp:taxon-name></italic> Draparnaud, 1805 – <abbrev xmlns:xlink="http://www.w3.org/1999/xlink" content-type="institution" xlink:title="Institute for Tropical Biology and Conservation, Universiti Malaysia Sabah, Malaysia" id="ABBRID0E5XAG" xlink:type="simple">BOR/MOL</abbrev> 3451 <bold>E</bold> <tp:taxon-name><tp:taxon-name-part taxon-name-part-type="family">Planorbidae</tp:taxon-name-part></tp:taxon-name> <italic><tp:taxon-name><tp:taxon-name-part taxon-name-part-type="genus" reg="Indoplanorbis">Indoplanorbis</tp:taxon-name-part> <tp:taxon-name-part taxon-name-part-type="species" reg="exustus">exustus</tp:taxon-name-part></tp:taxon-name></italic> (Deshayes, 1834) – <abbrev xmlns:xlink="http://www.w3.org/1999/xlink" content-type="institution" xlink:title="Institute for Tropical Biology and Conservation, Universiti Malaysia Sabah, Malaysia" id="ABBRID0EVYAG" xlink:type="simple">BOR/MOL</abbrev> 8681 <bold>F–H</bold> Family <tp:taxon-name><tp:taxon-name-part taxon-name-part-type="family">Thiaridae</tp:taxon-name-part></tp:taxon-name> <bold>F</bold> <italic><tp:taxon-name><tp:taxon-name-part taxon-name-part-type="genus" reg="Mieniplotia">Mieniplotia</tp:taxon-name-part> <tp:taxon-name-part taxon-name-part-type="species" reg="scabra">scabra</tp:taxon-name-part></tp:taxon-name></italic> (OF Müller, 1774) – <abbrev xmlns:xlink="http://www.w3.org/1999/xlink" content-type="institution" xlink:title="Institute for Tropical Biology and Conservation, Universiti Malaysia Sabah, Malaysia" id="ABBRID0EOZAG" xlink:type="simple">BOR/MOL</abbrev> 8310 <bold>G</bold> <italic><tp:taxon-name><tp:taxon-name-part taxon-name-part-type="genus" reg="Melanoides">Melanoides</tp:taxon-name-part> <tp:taxon-name-part taxon-name-part-type="species" reg="tuberculata">tuberculata</tp:taxon-name-part></tp:taxon-name></italic> (OF Müller, 1774) – <abbrev xmlns:xlink="http://www.w3.org/1999/xlink" content-type="institution" xlink:title="Institute for Tropical Biology and Conservation, Universiti Malaysia Sabah, Malaysia" id="ABBRID0EA1AG" xlink:type="simple">BOR/MOL</abbrev> 6799 <bold>H</bold> <italic><tp:taxon-name><tp:taxon-name-part taxon-name-part-type="genus" reg="Tarebia">Tarebia</tp:taxon-name-part> <tp:taxon-name-part taxon-name-part-type="species" reg="granifera">granifera</tp:taxon-name-part></tp:taxon-name></italic> (Lamarck, 1822) – <abbrev xmlns:xlink="http://www.w3.org/1999/xlink" content-type="institution" xlink:title="Institute for Tropical Biology and Conservation, Universiti Malaysia Sabah, Malaysia" id="ABBRID0ES1AG" xlink:type="simple">BOR/MOL</abbrev> 8688. Scale bars 10 mm.</p></caption><graphic xmlns:xlink="http://www.w3.org/1999/xlink" xlink:href="zookeys-673-105-g003.jpg" position="float" orientation="portrait" xlink:type="simple" id="oo_135870.jpg"/></fig></tp:treatment-sec></tp:taxon-treatment>
