# Supplementary material for: A preliminary checklist of the freshwater snails of Sabah (Malaysian Borneo) deposited in the BORNEENSIS collection, Universiti Malaysia Sabah
Source: Zookeys. 2017 May 15;(673):105–23. doi: 10.3897/zookeys.673.12544 (PMC5523197; doi:10.3897/zookeys.673.12544)
Supplement: XML Treatment for Indoplanorbis exustus [file zookeys.673.12544-treatment15.xml]

<!DOCTYPE tp:taxon-treatment
  PUBLIC "-//TaxonX//DTD Taxonomic Treatment Publishing DTD v0 20100105//EN" "tax-treatment-NSO.dtd">
<tp:taxon-treatment xmlns:tp="http://www.plazi.org/taxpub"><tp:treatment-meta><kwd-group><label>Taxon classification</label><kwd><named-content xmlns:xlink="http://www.w3.org/1999/xlink" content-type="kingdom">Animalia</named-content></kwd><kwd><named-content xmlns:xlink="http://www.w3.org/1999/xlink" content-type="order">Hygrophila</named-content></kwd><kwd><named-content xmlns:xlink="http://www.w3.org/1999/xlink" content-type="family">Planorbidae</named-content></kwd></kwd-group><mixed-citation publication-type="journal"><person-group><name><surname>Ng</surname><given-names>Ting Hui</given-names></name><name><surname>Dulipat</surname><given-names>Jasrul</given-names></name><name><surname>Foon</surname><given-names>Junn Kitt</given-names></name><name><surname>Lopes-Lima</surname><given-names>Manuel</given-names></name><name><surname>Alexandra Zieritz</surname><given-names/></name><name><surname>Liew</surname><given-names>Thor-Seng</given-names></name></person-group><article-title>A preliminary checklist of the freshwater snails of Sabah (Malaysian Borneo) deposited in the BORNEENSIS collection, Universiti Malaysia Sabah</article-title><source>Zookeys</source><day>15</day><month>5</month><year>2017</year><volume>2017</volume><issue>673</issue><fpage>105</fpage><lpage>123</lpage><pub-id pub-id-type="doi">10.3897/zookeys.673.12544</pub-id></mixed-citation></tp:treatment-meta><tp:nomenclature><tp:taxon-name>
              <tp:taxon-name-part taxon-name-part-type="genus" reg="Indoplanorbis">Indoplanorbis</tp:taxon-name-part>
              <tp:taxon-name-part taxon-name-part-type="species" reg="exustus">exustus</tp:taxon-name-part>
            </tp:taxon-name><tp:taxon-authority>(Deshayes, 1834)</tp:taxon-authority><xref ref-type="fig" rid="F3">Figure 3E</xref></tp:nomenclature><tp:treatment-sec sec-type="material" id="SECID0E4EBG"><title>Material examined.</title><p>BOR/MOL6716, BOR/MOL8681.</p></tp:treatment-sec><tp:treatment-sec sec-type="distribution" id="SECID0ECFBG"><title>Distribution and habitat.</title><p>Collected from rivers in Tawau and Tuaran.</p></tp:treatment-sec><tp:treatment-sec sec-type="remarks" id="SECID0EHFBG"><title>Remarks.</title><p>
              <italic><tp:taxon-name><tp:taxon-name-part taxon-name-part-type="genus" reg="Indoplanorbis">Indoplanorbis</tp:taxon-name-part> <tp:taxon-name-part taxon-name-part-type="species" reg="exustus">exustus</tp:taxon-name-part></tp:taxon-name></italic> has a wide distribution across Asia and is an intermediate host of zoonotic parasites (<xref ref-type="bibr" rid="B26">Liu et al., 2010</xref>). In Peninsular Malaysia, the species has been shown to host <italic><tp:taxon-name><tp:taxon-name-part taxon-name-part-type="genus" reg="Schistosoma">Schistosoma</tp:taxon-name-part> <tp:taxon-name-part taxon-name-part-type="species" reg="spindale">spindale</tp:taxon-name-part></tp:taxon-name></italic>, that causes cercarial dermatitis in infected humans (<xref ref-type="bibr" rid="B8">Chiew et al. 2009</xref>). The snail was not recorded from Tuaran in the 1970’s (<xref ref-type="bibr" rid="B25">Lim et al. 1976</xref>), and both lots in <italic>BORNEENSIS</italic> were only collected in 2016.</p></tp:treatment-sec><tp:treatment-sec><!--Section generated to contain objects referenced in tp:taxon-treatment.--><fig id="F3" position="float" orientation="portrait"><label>Figure 3.</label><caption><p>
                  <bold>A</bold> Family <tp:taxon-name><tp:taxon-name-part taxon-name-part-type="family">Viviparidae</tp:taxon-name-part></tp:taxon-name>: <italic><tp:taxon-name><tp:taxon-name-part taxon-name-part-type="genus" reg="Sinotaia">Sinotaia</tp:taxon-name-part> <tp:taxon-name-part taxon-name-part-type="species" reg="guangdungensis">guangdungensis</tp:taxon-name-part></tp:taxon-name></italic> (Kobelt, 1906) – <abbrev xmlns:xlink="http://www.w3.org/1999/xlink" content-type="institution" xlink:title="Institute for Tropical Biology and Conservation, Universiti Malaysia Sabah, Malaysia" id="ABBRID0E3VAG" xlink:type="simple">BOR/MOL</abbrev> 8709 <bold>B–C</bold> Family <tp:taxon-name><tp:taxon-name-part taxon-name-part-type="family">Paludomidae</tp:taxon-name-part></tp:taxon-name>. <bold>B</bold> <italic><tp:taxon-name><tp:taxon-name-part taxon-name-part-type="genus" reg="Paludomus">Paludomus</tp:taxon-name-part> <tp:taxon-name-part taxon-name-part-type="species" reg="everetti">everetti</tp:taxon-name-part></tp:taxon-name></italic> EA Smith, 1894 – <abbrev xmlns:xlink="http://www.w3.org/1999/xlink" content-type="institution" xlink:title="Institute for Tropical Biology and Conservation, Universiti Malaysia Sabah, Malaysia" id="ABBRID0EVWAG" xlink:type="simple">BOR/MOL</abbrev> 3398 <bold>C</bold> <italic><tp:taxon-name><tp:taxon-name-part taxon-name-part-type="genus" reg="Paludomus">Paludomus</tp:taxon-name-part> <tp:taxon-name-part taxon-name-part-type="species" reg="luteus">luteus</tp:taxon-name-part></tp:taxon-name></italic> Adams, 1874 – <abbrev xmlns:xlink="http://www.w3.org/1999/xlink" content-type="institution" xlink:title="Institute for Tropical Biology and Conservation, Universiti Malaysia Sabah, Malaysia" id="ABBRID0EHXAG" xlink:type="simple">BOR/MOL</abbrev> 1225 <bold>D</bold> Family <tp:taxon-name><tp:taxon-name-part taxon-name-part-type="family">Physidae</tp:taxon-name-part></tp:taxon-name>: <italic><tp:taxon-name><tp:taxon-name-part taxon-name-part-type="genus" reg="Physa">Physa</tp:taxon-name-part> <tp:taxon-name-part taxon-name-part-type="species" reg="acuta">acuta</tp:taxon-name-part></tp:taxon-name></italic> Draparnaud, 1805 – <abbrev xmlns:xlink="http://www.w3.org/1999/xlink" content-type="institution" xlink:title="Institute for Tropical Biology and Conservation, Universiti Malaysia Sabah, Malaysia" id="ABBRID0E5XAG" xlink:type="simple">BOR/MOL</abbrev> 3451 <bold>E</bold> <tp:taxon-name><tp:taxon-name-part taxon-name-part-type="family">Planorbidae</tp:taxon-name-part></tp:taxon-name> <italic><tp:taxon-name><tp:taxon-name-part taxon-name-part-type="genus" reg="Indoplanorbis">Indoplanorbis</tp:taxon-name-part> <tp:taxon-name-part taxon-name-part-type="species" reg="exustus">exustus</tp:taxon-name-part></tp:taxon-name></italic> (Deshayes, 1834) – <abbrev xmlns:xlink="http://www.w3.org/1999/xlink" content-type="institution" xlink:title="Institute for Tropical Biology and Conservation, Universiti Malaysia Sabah, Malaysia" id="ABBRID0EVYAG" xlink:type="simple">BOR/MOL</abbrev> 8681 <bold>F–H</bold> Family <tp:taxon-name><tp:taxon-name-part taxon-name-part-type="family">Thiaridae</tp:taxon-name-part></tp:taxon-name> <bold>F</bold> <italic><tp:taxon-name><tp:taxon-name-part taxon-name-part-type="genus" reg="Mieniplotia">Mieniplotia</tp:taxon-name-part> <tp:taxon-name-part taxon-name-part-type="species" reg="scabra">scabra</tp:taxon-name-part></tp:taxon-name></italic> (OF Müller, 1774) – <abbrev xmlns:xlink="http://www.w3.org/1999/xlink" content-type="institution" xlink:title="Institute for Tropical Biology and Conservation, Universiti Malaysia Sabah, Malaysia" id="ABBRID0EOZAG" xlink:type="simple">BOR/MOL</abbrev> 8310 <bold>G</bold> <italic><tp:taxon-name><tp:taxon-name-part taxon-name-part-type="genus" reg="Melanoides">Melanoides</tp:taxon-name-part> <tp:taxon-name-part taxon-name-part-type="species" reg="tuberculata">tuberculata</tp:taxon-name-part></tp:taxon-name></italic> (OF Müller, 1774) – <abbrev xmlns:xlink="http://www.w3.org/1999/xlink" content-type="institution" xlink:title="Institute for Tropical Biology and Conservation, Universiti Malaysia Sabah, Malaysia" id="ABBRID0EA1AG" xlink:type="simple">BOR/MOL</abbrev> 6799 <bold>H</bold> <italic><tp:taxon-name><tp:taxon-name-part taxon-name-part-type="genus" reg="Tarebia">Tarebia</tp:taxon-name-part> <tp:taxon-name-part taxon-name-part-type="species" reg="granifera">granifera</tp:taxon-name-part></tp:taxon-name></italic> (Lamarck, 1822) – <abbrev xmlns:xlink="http://www.w3.org/1999/xlink" content-type="institution" xlink:title="Institute for Tropical Biology and Conservation, Universiti Malaysia Sabah, Malaysia" id="ABBRID0ES1AG" xlink:type="simple">BOR/MOL</abbrev> 8688. Scale bars 10 mm.</p></caption><graphic xmlns:xlink="http://www.w3.org/1999/xlink" xlink:href="zookeys-673-105-g003.jpg" position="float" orientation="portrait" xlink:type="simple" id="oo_135870.jpg"/></fig></tp:treatment-sec><ref-list><ref id="B26"><mixed-citation xmlns:xlink="http://www.w3.org/1999/xlink" xlink:type="simple">
          <person-group><name name-style="western"><surname>Liu</surname><given-names>L</given-names></name><name name-style="western"><surname>Mondal</surname><given-names>MM</given-names></name><name name-style="western"><surname>Idris</surname><given-names>MA</given-names></name><name name-style="western"><surname>et</surname><given-names>al</given-names></name></person-group> (<year>2010</year>) <article-title>The phylogeography of <tp:taxon-name><tp:taxon-name-part taxon-name-part-type="genus">Indoplanorbis</tp:taxon-name-part> <tp:taxon-name-part taxon-name-part-type="species">exustus</tp:taxon-name-part></tp:taxon-name> (<tp:taxon-name><tp:taxon-name-part taxon-name-part-type="class">Gastropoda</tp:taxon-name-part></tp:taxon-name>: <tp:taxon-name><tp:taxon-name-part taxon-name-part-type="family">Planorbidae</tp:taxon-name-part></tp:taxon-name>) in Asia</article-title>. <source>Parasites &amp; Vectors</source> <volume>3</volume>: <fpage>57</fpage>. <ext-link xlink:type="simple" ext-link-type="doi" xlink:href="10.1186/1756-3305-3-57">https://doi.org/10.1186/1756-3305-3-57</ext-link></mixed-citation></ref><ref id="B8"><mixed-citation xmlns:xlink="http://www.w3.org/1999/xlink" xlink:type="simple">
          <person-group><name name-style="western"><surname>Chiew</surname><given-names>EW</given-names></name><name name-style="western"><surname>Lim</surname><given-names>LHS</given-names></name><name name-style="western"><surname>Ambu</surname><given-names>S</given-names></name></person-group> (<year>2009</year>) <article-title>Cercarial dermatitis In Kelantan, Malaysia an occupation related health problem.</article-title> <source>International e-Journal of Science, Medicine, Education</source> <volume>1</volume>: <fpage>69</fpage>–<lpage>73</lpage>.</mixed-citation></ref><ref id="B25"><mixed-citation xmlns:xlink="http://www.w3.org/1999/xlink" xlink:type="simple">
          <person-group><name name-style="western"><surname>Lim</surname><given-names>BL</given-names></name><name name-style="western"><surname>Lim</surname><given-names>TW</given-names></name><name name-style="western"><surname>Cheah</surname><given-names>W</given-names></name><name name-style="western"><surname>Fong</surname><given-names>YL</given-names></name></person-group> (<year>1976</year>) <article-title><italic><tp:taxon-name><tp:taxon-name-part taxon-name-part-type="genus">Angiostrongylus</tp:taxon-name-part> <tp:taxon-name-part taxon-name-part-type="species">malaysien</tp:taxon-name-part></tp:taxon-name></italic>sis from Tuaran, Sabah, with reference to the distribution of the parasite in Malaysia.</article-title> <source>The Southeast Asian Journal Of Tropical Medicine And Public Health</source> <volume>7</volume>(<issue>3</issue>): <fpage>384</fpage>–<lpage>389</lpage>.</mixed-citation></ref></ref-list></tp:taxon-treatment>
