# Supplementary material for: A preliminary checklist of the freshwater snails of Sabah (Malaysian Borneo) deposited in the BORNEENSIS collection, Universiti Malaysia Sabah
Source: Zookeys. 2017 May 15;(673):105–23. doi: 10.3897/zookeys.673.12544 (PMC5523197; doi:10.3897/zookeys.673.12544)
Supplement: Supplementary material 2 — A spreadsheet of collection and distribution data for freshwater snails of Sabah deposited in the BORNEENSIS collection, Universiti Malaysia Sabah [file zookeys-673-105-s002.xlsx]

## Sheet: Appendix.2 A CSV file consistin
BORNEENSIS COLLECTION REF NO.	Species	ns1:description	Longitude, Latitude
BOR/MOL 541	Taiwanassiminea sp.	<img src="files/541.1.jpg"> <ExtendedData><SchemaData schemaUrl="#sampling_points09022017"> <SimpleData name="BORMOLID">541</SimpleData> <SimpleData name="FieldID">2000.53</SimpleData> <SimpleData name="Country">Malaysia</SimpleData> <SimpleData name="State">Sabah</SimpleData> <SimpleData name="District">Lahad Datu</SimpleData> <SimpleData name="LocationDescription">Danum Valley Field Centre.</Si…	117.8025,4.962777778,0
BOR/MOL 8700	Clea	<img src="files/8700.1.jpg"> <ExtendedData><SchemaData schemaUrl="#sampling_points09022017"> <SimpleData name="BORMOLID">8700</SimpleData> <SimpleData name="FieldID">2005.02</SimpleData> <SimpleData name="Country">Malaysia</SimpleData> <SimpleData name="State">Sabah</SimpleData> <SimpleData name="District">Kota Kinabalu</SimpleData> <SimpleData name="LocationDescription">Kiansom forest.</SimpleDa…	116.2053194,5.975594444,0
BOR/MOL 8312	Clea	<img src="files/8312.1.jpg"> <ExtendedData><SchemaData schemaUrl="#sampling_points09022017"> <SimpleData name="BORMOLID">8312</SimpleData> <SimpleData name="FieldID">2016.2.035</SimpleData> <SimpleData name="Country">Malaysia</SimpleData> <SimpleData name="State">Sabah</SimpleData> <SimpleData name="District">Kota Kinabalu</SimpleData> <SimpleData name="LocationDescription">Tavazon River, Pulau G…	116.045668,6.018644499999999,0
BOR/MOL 8304	Clea	<img src="files/8304.1.jpg"> <ExtendedData><SchemaData schemaUrl="#sampling_points09022017"> <SimpleData name="BORMOLID">8304</SimpleData> <SimpleData name="FieldID">2016.2.033</SimpleData> <SimpleData name="Country">Malaysia</SimpleData> <SimpleData name="State">Sabah</SimpleData> <SimpleData name="District">Kota Kinabalu</SimpleData> <SimpleData name="LocationDescription">Kuari River, Pulau Gay…	116.0311785,6.0133942,0
BOR/MOL 8293	Clea	<img src="files/8293.1.jpg"> <ExtendedData><SchemaData schemaUrl="#sampling_points09022017"> <SimpleData name="BORMOLID">8293</SimpleData> <SimpleData name="FieldID">2016.2.030</SimpleData> <SimpleData name="Country">Malaysia</SimpleData> <SimpleData name="State">Sabah</SimpleData> <SimpleData name="District">Kota Kinabalu</SimpleData> <SimpleData name="LocationDescription">Udang River, Pulau Gay…	116.0279172,6.0255011,0
BOR/MOL 8676	Clea bangueyensis	<img src="files/8676.1.jpg"> <ExtendedData><SchemaData schemaUrl="#sampling_points09022017"> <SimpleData name="BORMOLID">8676</SimpleData> <SimpleData name="FieldID">1997.00</SimpleData> <SimpleData name="Country">Malaysia</SimpleData> <SimpleData name="State">Sabah</SimpleData> <SimpleData name="District">Keningau</SimpleData> <SimpleData name="LocationDescription">Sg. Baiayoo</SimpleData> <Simp…	116.1668747,5.3526494,0
BOR/MOL 6719	Clea bangueyensis	<img src="files/6719.1.jpg"> <ExtendedData><SchemaData schemaUrl="#sampling_points09022017"> <SimpleData name="BORMOLID">6719</SimpleData> <SimpleData name="FieldID">2016.41</SimpleData> <SimpleData name="Country">Malaysia</SimpleData> <SimpleData name="State">Sabah</SimpleData> <SimpleData name="District">Tawau</SimpleData> <SimpleData name="LocationDescription">Tawau Hills Park. Tawau Hills Par…	117.9048503,4.3601519,0
BOR/MOL 3595	Clea bangueyensis	<img src="files/3595.1.jpg"> <ExtendedData><SchemaData schemaUrl="#sampling_points09022017"> <SimpleData name="BORMOLID">3595</SimpleData> <SimpleData name="FieldID">2004.25</SimpleData> <SimpleData name="Country">Malaysia</SimpleData> <SimpleData name="State">Sabah</SimpleData> <SimpleData name="District">Kinabatangan</SimpleData> <SimpleData name="LocationDescription">limestone hill &quot;Goman…	118.0699583,5.532180556,0
BOR/MOL 3385	Clea bangueyensis	<img src="files/3385.1.jpg"> <ExtendedData><SchemaData schemaUrl="#sampling_points09022017"> <SimpleData name="BORMOLID">3385</SimpleData> <SimpleData name="FieldID">2000.52</SimpleData> <SimpleData name="Country">Malaysia</SimpleData> <SimpleData name="State">Sabah</SimpleData> <SimpleData name="District">Lahad Datu</SimpleData> <SimpleData name="LocationDescription">Danum Valley Tembaling trail…	117.80855,4.941466667,0
BOR/MOL 3105	Clea bangueyensis	<img src="files/3105.1.jpg"> <ExtendedData><SchemaData schemaUrl="#sampling_points09022017"> <SimpleData name="BORMOLID">3105</SimpleData> <SimpleData name="FieldID">2004.03</SimpleData> <SimpleData name="Country">Malaysia</SimpleData> <SimpleData name="State">Sabah</SimpleData> <SimpleData name="District">Kota Marudu</SimpleData> <SimpleData name="LocationDescription">Kinabalu Park: Serinsim. Al…	116.7130556,6.289166667,0
BOR/MOL 553	Clea bangueyensis	<img src="files/553.1.jpg"> <ExtendedData><SchemaData schemaUrl="#sampling_points09022017"> <SimpleData name="BORMOLID">553</SimpleData> <SimpleData name="FieldID">2001.85</SimpleData> <SimpleData name="Country">Malaysia</SimpleData> <SimpleData name="State">Sabah</SimpleData> <SimpleData name="District">Lahad Datu</SimpleData> <SimpleData name="LocationDescription">Danum Valley Field Centre (60 …	117.8025,4.962777778,0
BOR/MOL 552	Clea bangueyensis	<img src="files/552.1.jpg"> <ExtendedData><SchemaData schemaUrl="#sampling_points09022017"> <SimpleData name="BORMOLID">552</SimpleData> <SimpleData name="FieldID">2000.67</SimpleData> <SimpleData name="Country">Malaysia</SimpleData> <SimpleData name="State">Sabah</SimpleData> <SimpleData name="District">Kunak</SimpleData> <SimpleData name="LocationDescription">Sg. Matarid E of Madai Caves. Small…	118.1567889,4.715475,0
BOR/MOL 554	Clea bangueyensis	<img src="files/554.1.jpg"> <ExtendedData><SchemaData schemaUrl="#sampling_points09022017"> <SimpleData name="BORMOLID">554</SimpleData> <SimpleData name="FieldID">2001.85</SimpleData> <SimpleData name="Country">Malaysia</SimpleData> <SimpleData name="State">Sabah</SimpleData> <SimpleData name="District">Lahad Datu</SimpleData> <SimpleData name="LocationDescription">Danum Valley Field Centre (60 …	117.8025,4.962777778,0
BOR/MOL 1762	Clea bangueyensis	<img src="files/1762.1.jpg"> <ExtendedData><SchemaData schemaUrl="#sampling_points09022017"> <SimpleData name="BORMOLID">1762</SimpleData> <SimpleData name="FieldID">2002.51</SimpleData> <SimpleData name="Country">Malaysia</SimpleData> <SimpleData name="State">Sabah</SimpleData> <SimpleData name="District">Tambunan</SimpleData> <SimpleData name="LocationDescription">Crocker Range Park: Mahua, pri…	116.4052778,5.797836111,0
BOR/MOL 3396	Clea bangueyensis	<img src="files/3396.1.jpg"> <ExtendedData><SchemaData schemaUrl="#sampling_points09022017"> <SimpleData name="BORMOLID">3396</SimpleData> <SimpleData name="FieldID">2003.95</SimpleData> <SimpleData name="Country">Malaysia</SimpleData> <SimpleData name="State">Sabah</SimpleData> <SimpleData name="District">Nabawan</SimpleData> <SimpleData name="LocationDescription">Sepulut valley: limestone hill …	116.5656917,4.673325,0
BOR/MOL 3397	Clea bangueyensis	<img src="files/3397.1.jpg"> <ExtendedData><SchemaData schemaUrl="#sampling_points09022017"> <SimpleData name="BORMOLID">3397</SimpleData> <SimpleData name="FieldID">2001.77</SimpleData> <SimpleData name="Country">Malaysia</SimpleData> <SimpleData name="State">Sabah</SimpleData> <SimpleData name="District">Lahad Datu</SimpleData> <SimpleData name="LocationDescription">Tabin Wildlife Reserve.</Sim…	118.7442333,5.31365,0
BOR/MOL 8681	Indoplanorbis exustus (Deshayes, 1834)	<img src="files/8681.1.jpg"> <ExtendedData><SchemaData schemaUrl="#sampling_points09022017"> <SimpleData name="BORMOLID">8681</SimpleData> <SimpleData name="FieldID">2016.Z172</SimpleData> <SimpleData name="Country">Malaysia</SimpleData> <SimpleData name="State">Sabah</SimpleData> <SimpleData name="District">Tuaran</SimpleData> <SimpleData name="LocationDescription">Sungai Kiulu. Kg. Kiulu.</Simp…	116.279843,6.060065,0
BOR/MOL 6716	Indoplanorbis exustus (Deshayes, 1834)	<img src="files/6716.1.jpg"> <ExtendedData><SchemaData schemaUrl="#sampling_points09022017"> <SimpleData name="BORMOLID">6716</SimpleData> <SimpleData name="FieldID">2016.39</SimpleData> <SimpleData name="Country">Malaysia</SimpleData> <SimpleData name="State">Sabah</SimpleData> <SimpleData name="District">Tawau</SimpleData> <SimpleData name="LocationDescription">Tawau Hills Park. Tawau Hills Par…	117.9103005,4.3655863,0
BOR/MOL 8699	Melanoides tuberculatus (Muller, 1774)	<img src="files/8699.1.jpg"> <ExtendedData><SchemaData schemaUrl="#sampling_points09022017"> <SimpleData name="BORMOLID">8699</SimpleData> <SimpleData name="FieldID">2005.02</SimpleData> <SimpleData name="Country">Malaysia</SimpleData> <SimpleData name="State">Sabah</SimpleData> <SimpleData name="District">Kota Kinabalu</SimpleData> <SimpleData name="LocationDescription">Kiansom forest.</SimpleDa…	116.2053194,5.975594444,0
BOR/MOL 8692	Melanoides tuberculatus (Muller, 1774)	<img src="files/8692.1.jpg"> <ExtendedData><SchemaData schemaUrl="#sampling_points09022017"> <SimpleData name="BORMOLID">8692</SimpleData> <SimpleData name="FieldID">2016.Z161</SimpleData> <SimpleData name="Country">Malaysia</SimpleData> <SimpleData name="State">Sabah</SimpleData> <SimpleData name="District">Kota Belud</SimpleData> <SimpleData name="LocationDescription">Stream of paddy field</Sim…	116.453573,6.272389999999999,0
BOR/MOL 8682	Melanoides tuberculatus (Muller, 1774)	<img src="files/8682.1.jpg"> <ExtendedData><SchemaData schemaUrl="#sampling_points09022017"> <SimpleData name="BORMOLID">8682</SimpleData> <SimpleData name="FieldID">2016.Z172</SimpleData> <SimpleData name="Country">Malaysia</SimpleData> <SimpleData name="State">Sabah</SimpleData> <SimpleData name="District">Tuaran</SimpleData> <SimpleData name="LocationDescription">Sungai Kiulu. Kg. Kiulu.</Simp…	116.279843,6.060065,0
BOR/MOL 8444	Melanoides tuberculatus (Muller, 1774)	<img src="files/8444.1.jpg"> <ExtendedData><SchemaData schemaUrl="#sampling_points09022017"> <SimpleData name="BORMOLID">8444</SimpleData> <SimpleData name="FieldID">2016.88</SimpleData> <SimpleData name="Country">Malaysia</SimpleData> <SimpleData name="State">Sabah</SimpleData> <SimpleData name="District">Kuala Penyu</SimpleData> <SimpleData name="LocationDescription">P. Tiga. Plot 7. Casuarina …	115.665127,5.713573,0
BOR/MOL 1761	Melanoides tuberculatus (Muller, 1774)	<img src="files/1761.1.jpg"> <ExtendedData><SchemaData schemaUrl="#sampling_points09022017"> <SimpleData name="BORMOLID">1761</SimpleData> <SimpleData name="FieldID">2001.54</SimpleData> <SimpleData name="Country">Malaysia</SimpleData> <SimpleData name="State">Sabah</SimpleData> <SimpleData name="District">Tawau</SimpleData> <SimpleData name="LocationDescription">Tawau Hills Park.</SimpleData> <S…	117.9166667,4.466666667,0
BOR/MOL 8300	Melanoides tuberculatus (Muller, 1774)	<img src="files/8300.1.jpg"> <ExtendedData><SchemaData schemaUrl="#sampling_points09022017"> <SimpleData name="BORMOLID">8300</SimpleData> <SimpleData name="FieldID">2016.2.033</SimpleData> <SimpleData name="Country">Malaysia</SimpleData> <SimpleData name="State">Sabah</SimpleData> <SimpleData name="District">Kota Kinabalu</SimpleData> <SimpleData name="LocationDescription">Kuari River, Pulau Gay…	116.0311785,6.0133942,0
BOR/MOL 8306	Melanoides tuberculatus (Muller, 1774)	<img src="files/8306.1.jpg"> <ExtendedData><SchemaData schemaUrl="#sampling_points09022017"> <SimpleData name="BORMOLID">8306</SimpleData> <SimpleData name="FieldID">2016.2.034</SimpleData> <SimpleData name="Country">Malaysia</SimpleData> <SimpleData name="State">Sabah</SimpleData> <SimpleData name="District">Kota Kinabalu</SimpleData> <SimpleData name="LocationDescription">Padang Point River, Pu…	116.0101246,6.019513000000001,0
BOR/MOL 551	Melanoides tuberculatus (Muller, 1774)	<img src="files/551.1.jpg"> <ExtendedData><SchemaData schemaUrl="#sampling_points09022017"> <SimpleData name="BORMOLID">551</SimpleData> <SimpleData name="FieldID">2000.89</SimpleData> <SimpleData name="Country">Malaysia</SimpleData> <SimpleData name="State">Sabah</SimpleData> <SimpleData name="District">Kota Kinabalu</SimpleData> <SimpleData name="LocationDescription">Kota Kinabalu Distr., Kota …	116.1103417,5.948294444,0
BOR/MOL 8310	Melanoides tuberculatus (Muller, 1774)	<img src="files/8310.1.jpg"> <ExtendedData><SchemaData schemaUrl="#sampling_points09022017"> <SimpleData name="BORMOLID">8310</SimpleData> <SimpleData name="FieldID">2016.2.035</SimpleData> <SimpleData name="Country">Malaysia</SimpleData> <SimpleData name="State">Sabah</SimpleData> <SimpleData name="District">Kota Kinabalu</SimpleData> <SimpleData name="LocationDescription">Tavazon River, Pulau G…	116.045668,6.018644499999999,0
BOR/MOL 8690	Melanoides tuberculatus (Muller, 1774)	<img src="files/8690.1.jpg"> <ExtendedData><SchemaData schemaUrl="#sampling_points09022017"> <SimpleData name="BORMOLID">8690</SimpleData> <SimpleData name="FieldID">2016.Z170</SimpleData> <SimpleData name="Country">Malaysia</SimpleData> <SimpleData name="State">Sabah</SimpleData> <SimpleData name="District">Pitas</SimpleData> <SimpleData name="LocationDescription">Sg. Bengkoka</SimpleData> <Simp…	117.014064,6.657703,0
BOR/MOL 8427	Melanoides tuberculatus (Muller, 1774)	<img src="files/8427.1.jpg"> <ExtendedData><SchemaData schemaUrl="#sampling_points09022017"> <SimpleData name="BORMOLID">8427</SimpleData> <SimpleData name="FieldID">2016.87</SimpleData> <SimpleData name="Country">Malaysia</SimpleData> <SimpleData name="State">Sabah</SimpleData> <SimpleData name="District">Kuala Penyu</SimpleData> <SimpleData name="LocationDescription">P. Tiga. Plot 6. Before cas…	115.669797,5.712420999999999,0
BOR/MOL 1760	Melanoides tuberculatus (Muller, 1774)	<img src="files/1760.1.jpg"> <ExtendedData><SchemaData schemaUrl="#sampling_points09022017"> <SimpleData name="BORMOLID">1760</SimpleData> <SimpleData name="FieldID">2003.88</SimpleData> <SimpleData name="Country">Malaysia</SimpleData> <SimpleData name="State">Sabah</SimpleData> <SimpleData name="District">Tenom</SimpleData> <SimpleData name="LocationDescription">Tenom Agicultural Park. In drains…	115.9473194,5.124463889,0
BOR/MOL 6708	Melanoides tuberculatus (Muller, 1774)	<img src="files/6708.1.jpg"> <ExtendedData><SchemaData schemaUrl="#sampling_points09022017"> <SimpleData name="BORMOLID">6708</SimpleData> <SimpleData name="FieldID">2016.40</SimpleData> <SimpleData name="Country">Malaysia</SimpleData> <SimpleData name="State">Sabah</SimpleData> <SimpleData name="District">Tawau</SimpleData> <SimpleData name="LocationDescription">Tawau Hills Park. Tawau Hills Par…	117.9004087,4.3677078,0
BOR/MOL 6724	Melanoides tuberculatus (Muller, 1774)	<img src="files/6724.1.jpg"> <ExtendedData><SchemaData schemaUrl="#sampling_points09022017"> <SimpleData name="BORMOLID">6724</SimpleData> <SimpleData name="FieldID">2008.15</SimpleData> <SimpleData name="Country">Malaysia</SimpleData> <SimpleData name="State">Sabah</SimpleData> <SimpleData name="District">Semporna</SimpleData> <SimpleData name="LocationDescription">Bohey Dulang River.</SimpleDat…	118.7879238,4.6043743,0
BOR/MOL 6720	Melanoides tuberculatus (Muller, 1774)	<img src="files/6720.1.jpg"> <ExtendedData><SchemaData schemaUrl="#sampling_points09022017"> <SimpleData name="BORMOLID">6720</SimpleData> <SimpleData name="FieldID">2016.41</SimpleData> <SimpleData name="Country">Malaysia</SimpleData> <SimpleData name="State">Sabah</SimpleData> <SimpleData name="District">Tawau</SimpleData> <SimpleData name="LocationDescription">Tawau Hills Park. Tawau Hills Par…	117.9048503,4.3601519,0
BOR/MOL 7931	Melanoides tuberculatus (Muller, 1774)	<img src="files/7931.1.jpg"> <ExtendedData><SchemaData schemaUrl="#sampling_points09022017"> <SimpleData name="BORMOLID">7931</SimpleData> <SimpleData name="FieldID">2016.108</SimpleData> <SimpleData name="Country">Malaysia</SimpleData> <SimpleData name="State">Sabah</SimpleData> <SimpleData name="District">labuan</SimpleData> <SimpleData name="LocationDescription">Labuan Plot 4. Bukit Kubong. Pl…	115.231013,5.376691,0
BOR/MOL 6799	Melanoides tuberculatus (Muller, 1774)	<img src="files/6799.1.jpg"> <ExtendedData><SchemaData schemaUrl="#sampling_points09022017"> <SimpleData name="BORMOLID">6799</SimpleData> <SimpleData name="FieldID">2016.62</SimpleData> <SimpleData name="Country">Malaysia</SimpleData> <SimpleData name="State">Sabah</SimpleData> <SimpleData name="District">Kota Kinabalu</SimpleData> <SimpleData name="LocationDescription">P. Sepanggar.</SimpleData…	116.0752791,6.0645707,0
BOR/MOL 8299	Melanoides tuberculatus (Muller, 1774)	<img src="files/8299.1.jpg"> <ExtendedData><SchemaData schemaUrl="#sampling_points09022017"> <SimpleData name="BORMOLID">8299</SimpleData> <SimpleData name="FieldID">2016.2.033</SimpleData> <SimpleData name="Country">Malaysia</SimpleData> <SimpleData name="State">Sabah</SimpleData> <SimpleData name="District">Kota Kinabalu</SimpleData> <SimpleData name="LocationDescription">Kuari River, Pulau Gay…	116.0311785,6.0133942,0
BOR/MOL 6725	Melanoides tuberculatus (Muller, 1774)	<img src="files/6725.1.jpg"> <ExtendedData><SchemaData schemaUrl="#sampling_points09022017"> <SimpleData name="BORMOLID">6725</SimpleData> <SimpleData name="FieldID">2008.16</SimpleData> <SimpleData name="Country">Malaysia</SimpleData> <SimpleData name="State">Sabah</SimpleData> <SimpleData name="District">Semporna</SimpleData> <SimpleData name="LocationDescription">Bodgaya Island river</SimpleDa…	118.7326658,4.6215594,0
BOR/MOL 7930	Melanoides tuberculatus (Muller, 1774)	<img src="files/7930.1.jpg"> <ExtendedData><SchemaData schemaUrl="#sampling_points09022017"> <SimpleData name="BORMOLID">7930</SimpleData> <SimpleData name="FieldID">2016.108</SimpleData> <SimpleData name="Country">Malaysia</SimpleData> <SimpleData name="State">Sabah</SimpleData> <SimpleData name="District">labuan</SimpleData> <SimpleData name="LocationDescription">Labuan Plot 4. Bukit Kubong. Pl…	115.231013,5.376691,0
BOR/MOL 8305	Melanoides tuberculatus (Muller, 1774)	<img src="files/8305.1.jpg"> <ExtendedData><SchemaData schemaUrl="#sampling_points09022017"> <SimpleData name="BORMOLID">8305</SimpleData> <SimpleData name="FieldID">2016.2.034</SimpleData> <SimpleData name="Country">Malaysia</SimpleData> <SimpleData name="State">Sabah</SimpleData> <SimpleData name="District">Kota Kinabalu</SimpleData> <SimpleData name="LocationDescription">Padang Point River, Pu…	116.0101246,6.019513000000001,0
BOR/MOL 8295	Melanoides tuberculatus (Muller, 1774)	<img src="files/8295.1.jpg"> <ExtendedData><SchemaData schemaUrl="#sampling_points09022017"> <SimpleData name="BORMOLID">8295</SimpleData> <SimpleData name="FieldID">2016.2.030</SimpleData> <SimpleData name="Country">Malaysia</SimpleData> <SimpleData name="State">Sabah</SimpleData> <SimpleData name="District">Kota Kinabalu</SimpleData> <SimpleData name="LocationDescription">Udang River, Pulau Gay…	116.0279172,6.0255011,0
BOR/MOL 8297	Melanoides tuberculatus (Muller, 1774)	<img src="files/8297.1.jpg"> <ExtendedData><SchemaData schemaUrl="#sampling_points09022017"> <SimpleData name="BORMOLID">8297</SimpleData> <SimpleData name="FieldID">2016.2.032</SimpleData> <SimpleData name="Country">Malaysia</SimpleData> <SimpleData name="State">Sabah</SimpleData> <SimpleData name="District">Kota Kinabalu</SimpleData> <SimpleData name="LocationDescription">Base Camp River, Pulau…	116.0183673,6.013282800000001,0
BOR/MOL 8296	Melanoides tuberculatus (Muller, 1774)	<img src="files/8296.1.jpg"> <ExtendedData><SchemaData schemaUrl="#sampling_points09022017"> <SimpleData name="BORMOLID">8296</SimpleData> <SimpleData name="FieldID">2016.2.031</SimpleData> <SimpleData name="Country">Malaysia</SimpleData> <SimpleData name="State">Sabah</SimpleData> <SimpleData name="District">Kuala Penyu</SimpleData> <SimpleData name="LocationDescription">Volcano Trail River, Pul…	115.652469,5.725309800000001,0
BOR/MOL 8309	Melanoides tuberculatus (Muller, 1774)	<img src="files/8309.1.jpg"> <ExtendedData><SchemaData schemaUrl="#sampling_points09022017"> <SimpleData name="BORMOLID">8309</SimpleData> <SimpleData name="FieldID">2016.2.035</SimpleData> <SimpleData name="Country">Malaysia</SimpleData> <SimpleData name="State">Sabah</SimpleData> <SimpleData name="District">Kota Kinabalu</SimpleData> <SimpleData name="LocationDescription">Tavazon River, Pulau G…	116.045668,6.018644499999999,0
BOR/MOL 8311	Neritina pulligera	<img src="files/8311.1.jpg"> <ExtendedData><SchemaData schemaUrl="#sampling_points09022017"> <SimpleData name="BORMOLID">8311</SimpleData> <SimpleData name="FieldID">2016.2.035</SimpleData> <SimpleData name="Country">Malaysia</SimpleData> <SimpleData name="State">Sabah</SimpleData> <SimpleData name="District">Kota Kinabalu</SimpleData> <SimpleData name="LocationDescription">Tavazon River, Pulau G…	116.045668,6.018644499999999,0
BOR/MOL 8308	Neritina pulligera	<img src="files/8308.1.jpg"> <ExtendedData><SchemaData schemaUrl="#sampling_points09022017"> <SimpleData name="BORMOLID">8308</SimpleData> <SimpleData name="FieldID">2016.2.034</SimpleData> <SimpleData name="Country">Malaysia</SimpleData> <SimpleData name="State">Sabah</SimpleData> <SimpleData name="District">Kota Kinabalu</SimpleData> <SimpleData name="LocationDescription">Padang Point River, Pu…	116.0101246,6.019513000000001,0
BOR/MOL 8298	Neritina pulligera	<img src="files/8298.1.jpg"> <ExtendedData><SchemaData schemaUrl="#sampling_points09022017"> <SimpleData name="BORMOLID">8298</SimpleData> <SimpleData name="FieldID">2016.2.032</SimpleData> <SimpleData name="Country">Malaysia</SimpleData> <SimpleData name="State">Sabah</SimpleData> <SimpleData name="District">Kota Kinabalu</SimpleData> <SimpleData name="LocationDescription">Base Camp River, Pulau…	116.0183673,6.013282800000001,0
BOR/MOL 6713	Neritina pulligera	<img src="files/6713.1.jpg"> <ExtendedData><SchemaData schemaUrl="#sampling_points09022017"> <SimpleData name="BORMOLID">6713</SimpleData> <SimpleData name="FieldID">2016.40</SimpleData> <SimpleData name="Country">Malaysia</SimpleData> <SimpleData name="State">Sabah</SimpleData> <SimpleData name="District">Tawau</SimpleData> <SimpleData name="LocationDescription">Tawau Hills Park. Tawau Hills Par…	117.9004087,4.3677078,0
BOR/MOL 6705	Neritina pulligera	<img src="files/6705.1.jpg"> <ExtendedData><SchemaData schemaUrl="#sampling_points09022017"> <SimpleData name="BORMOLID">6705</SimpleData> <SimpleData name="FieldID">2016.38</SimpleData> <SimpleData name="Country">Malaysia</SimpleData> <SimpleData name="State">Sabah</SimpleData> <SimpleData name="District">Kota Kinabalu</SimpleData> <SimpleData name="LocationDescription">UMS hill</SimpleData> <Si…	116.1155266,6.0445363,0
BOR/MOL 7929	Neritina pulligera	<img src="files/7929.1.jpg"> <ExtendedData><SchemaData schemaUrl="#sampling_points09022017"> <SimpleData name="BORMOLID">7929</SimpleData> <SimpleData name="FieldID">2016.108</SimpleData> <SimpleData name="Country">Malaysia</SimpleData> <SimpleData name="State">Sabah</SimpleData> <SimpleData name="District">labuan</SimpleData> <SimpleData name="LocationDescription">Labuan Plot 4. Bukit Kubong. Pl…	115.231013,5.376691,0
BOR/MOL 8294	Neritina pulligera	<img src="files/8294.1.jpg"> <ExtendedData><SchemaData schemaUrl="#sampling_points09022017"> <SimpleData name="BORMOLID">8294</SimpleData> <SimpleData name="FieldID">2016.2.030</SimpleData> <SimpleData name="Country">Malaysia</SimpleData> <SimpleData name="State">Sabah</SimpleData> <SimpleData name="District">Kota Kinabalu</SimpleData> <SimpleData name="LocationDescription">Udang River, Pulau Gay…	116.0279172,6.0255011,0
BOR/MOL 8301	Neritina pulligera	<img src="files/8301.1.jpg"> <ExtendedData><SchemaData schemaUrl="#sampling_points09022017"> <SimpleData name="BORMOLID">8301</SimpleData> <SimpleData name="FieldID">2016.2.033</SimpleData> <SimpleData name="Country">Malaysia</SimpleData> <SimpleData name="State">Sabah</SimpleData> <SimpleData name="District">Kota Kinabalu</SimpleData> <SimpleData name="LocationDescription">Kuari River, Pulau Gay…	116.0311785,6.0133942,0
BOR/MOL 6723	Neritina variegata	<img src="files/6723.1.jpg"> <ExtendedData><SchemaData schemaUrl="#sampling_points09022017"> <SimpleData name="BORMOLID">6723</SimpleData> <SimpleData name="FieldID">2008.15</SimpleData> <SimpleData name="Country">Malaysia</SimpleData> <SimpleData name="State">Sabah</SimpleData> <SimpleData name="District">Semporna</SimpleData> <SimpleData name="LocationDescription">Bohey Dulang River.</SimpleDat…	118.7879238,4.6043743,0
BOR/MOL 5870	Paludomus everetti	<img src="files/5870.1.jpg"> <ExtendedData><SchemaData schemaUrl="#sampling_points09022017"> <SimpleData name="BORMOLID">5870</SimpleData> <SimpleData name="FieldID">2014.02</SimpleData> <SimpleData name="Country">Malaysia</SimpleData> <SimpleData name="State">Sabah</SimpleData> <SimpleData name="District">Kinabatangan</SimpleData> <SimpleData name="LocationDescription">Gomantong outcrop, Black C…	118.071,5.5301,0
BOR/MOL 3596	Paludomus everetti	<img src="files/3596.1.jpg"> <ExtendedData><SchemaData schemaUrl="#sampling_points09022017"> <SimpleData name="BORMOLID">3596</SimpleData> <SimpleData name="FieldID">2004.25</SimpleData> <SimpleData name="Country">Malaysia</SimpleData> <SimpleData name="State">Sabah</SimpleData> <SimpleData name="District">Kinabatangan</SimpleData> <SimpleData name="LocationDescription">limestone hill &quot;Goman…	118.0699583,5.532180556,0
BOR/MOL 3398	Paludomus everetti	<img src="files/3398.1.jpg"> <ExtendedData><SchemaData schemaUrl="#sampling_points09022017"> <SimpleData name="BORMOLID">3398</SimpleData> <SimpleData name="FieldID">2001.77</SimpleData> <SimpleData name="Country">Malaysia</SimpleData> <SimpleData name="State">Sabah</SimpleData> <SimpleData name="District">Lahad Datu</SimpleData> <SimpleData name="LocationDescription">Tabin Wildlife Reserve.</Sim…	118.7442333,5.31365,0
BOR/MOL 3127	Paludomus everetti	<img src="files/3127.1.jpg"> <ExtendedData><SchemaData schemaUrl="#sampling_points09022017"> <SimpleData name="BORMOLID">3127</SimpleData> <SimpleData name="FieldID">2004.01</SimpleData> <SimpleData name="Country">Malaysia</SimpleData> <SimpleData name="State">Sabah</SimpleData> <SimpleData name="District">Kinabatangan</SimpleData> <SimpleData name="LocationDescription">Lower Kinabatangan: limest…	118.0699583,5.532180556,0
BOR/MOL 1754	Paludomus everetti	<img src="files/1754.1.jpg"> <ExtendedData><SchemaData schemaUrl="#sampling_points09022017"> <SimpleData name="BORMOLID">1754</SimpleData> <SimpleData name="FieldID">2001.54</SimpleData> <SimpleData name="Country">Malaysia</SimpleData> <SimpleData name="State">Sabah</SimpleData> <SimpleData name="District">Tawau</SimpleData> <SimpleData name="LocationDescription">Tawau Hills Park.</SimpleData> <S…	117.9166667,4.466666667,0
BOR/MOL 545	Paludomus everetti	<img src="files/545.1.jpg"> <ExtendedData><SchemaData schemaUrl="#sampling_points09022017"> <SimpleData name="BORMOLID">545</SimpleData> <SimpleData name="FieldID">2000.67</SimpleData> <SimpleData name="Country">Malaysia</SimpleData> <SimpleData name="State">Sabah</SimpleData> <SimpleData name="District">Kunak</SimpleData> <SimpleData name="LocationDescription">Sg. Matarid E of Madai Caves. Small…	118.1567889,4.715475,0
BOR/MOL 1226	Paludomus everetti	<img src="files/1226.1.jpg"> <ExtendedData><SchemaData schemaUrl="#sampling_points09022017"> <SimpleData name="BORMOLID">1226</SimpleData> <SimpleData name="FieldID">2001.85</SimpleData> <SimpleData name="Country">Malaysia</SimpleData> <SimpleData name="State">Sabah</SimpleData> <SimpleData name="District">Lahad Datu</SimpleData> <SimpleData name="LocationDescription">Danum Valley Field Centre (6…	117.8025,4.962777778,0
BOR/MOL 1755	Paludomus everetti	<img src="files/1755.1.jpg"> <ExtendedData><SchemaData schemaUrl="#sampling_points09022017"> <SimpleData name="BORMOLID">1755</SimpleData> <SimpleData name="FieldID">2002.91</SimpleData> <SimpleData name="Country">Malaysia</SimpleData> <SimpleData name="State">Sabah</SimpleData> <SimpleData name="District">Kinabatangan</SimpleData> <SimpleData name="LocationDescription">Lower Kinabatangan Valley:…	118.2293056,5.52475,0
BOR/MOL 1227	Paludomus everetti	<img src="files/1227.1.jpg"> <ExtendedData><SchemaData schemaUrl="#sampling_points09022017"> <SimpleData name="BORMOLID">1227</SimpleData> <SimpleData name="FieldID">2000.53</SimpleData> <SimpleData name="Country">Malaysia</SimpleData> <SimpleData name="State">Sabah</SimpleData> <SimpleData name="District">Lahad Datu</SimpleData> <SimpleData name="LocationDescription">Danum Valley Field Centre.</…	117.8025,4.962777778,0
BOR/MOL 1756	Paludomus everetti	<img src="files/1756.1.jpg"> <ExtendedData><SchemaData schemaUrl="#sampling_points09022017"> <SimpleData name="BORMOLID">1756</SimpleData> <SimpleData name="FieldID">2003.98</SimpleData> <SimpleData name="Country">Malaysia</SimpleData> <SimpleData name="State">Sabah</SimpleData> <SimpleData name="District">Kinabatangan</SimpleData> <SimpleData name="LocationDescription">Lower Kinabatangan Valley.…	118.0708333,5.530555556,0
BOR/MOL 5853	Paludomus everetti	<img src="files/5853.1.jpg"> <ExtendedData><SchemaData schemaUrl="#sampling_points09022017"> <SimpleData name="BORMOLID">5853</SimpleData> <SimpleData name="FieldID">2014.03</SimpleData> <SimpleData name="Country">Malaysia</SimpleData> <SimpleData name="State">Sabah</SimpleData> <SimpleData name="District">Kinabatangan</SimpleData> <SimpleData name="LocationDescription">Gomantong outcrop, NW of B…	118.069811,5.531565,0
BOR/MOL 1225	Paludomus luteus	<img src="files/1225.1.jpg"> <ExtendedData><SchemaData schemaUrl="#sampling_points09022017"> <SimpleData name="BORMOLID">1225</SimpleData> <SimpleData name="FieldID">2001.79</SimpleData> <SimpleData name="Country">Malaysia</SimpleData> <SimpleData name="State">Sabah</SimpleData> <SimpleData name="District">Kinabatangan</SimpleData> <SimpleData name="LocationDescription">Gua Gomantong.</SimpleData…	118.0699583,5.532180556,0
BOR/MOL 3451	Physa acuta	<img src="files/3451.1.jpg"> <ExtendedData><SchemaData schemaUrl="#sampling_points09022017"> <SimpleData name="BORMOLID">3451</SimpleData> <SimpleData name="FieldID">2005.02</SimpleData> <SimpleData name="Country">Malaysia</SimpleData> <SimpleData name="State">Sabah</SimpleData> <SimpleData name="District">Kota Kinabalu</SimpleData> <SimpleData name="LocationDescription">Kiansom forest.</SimpleDa…	116.2053194,5.975594444,0
BOR/MOL 8708	Pila ampullacea	<img src="files/8708.1.jpg"> <ExtendedData><SchemaData schemaUrl="#sampling_points09022017"> <SimpleData name="BORMOLID">8708</SimpleData> <SimpleData name="FieldID">2016.138</SimpleData> <SimpleData name="Country">Malaysia</SimpleData> <SimpleData name="State">Sabah</SimpleData> <SimpleData name="District">Penampang</SimpleData> <SimpleData name="LocationDescription">Donggongon Market. Sold aliv…	116.1015461,5.9107734,0
BOR/MOL 8675	Pila ampullacea	<img src="files/8675.1.jpg"> <ExtendedData><SchemaData schemaUrl="#sampling_points09022017"> <SimpleData name="BORMOLID">8675</SimpleData> <SimpleData name="FieldID">2016.Z158</SimpleData> <SimpleData name="Country">Malaysia</SimpleData> <SimpleData name="State">Sabah</SimpleData> <SimpleData name="District">Kota Belud</SimpleData> <SimpleData name="LocationDescription">Earth Pond near rice paddy…	116.451399,6.239573,0
BOR/MOL 8673	Pila ampullacea	<img src="files/8673.1.jpg"> <ExtendedData><SchemaData schemaUrl="#sampling_points09022017"> <SimpleData name="BORMOLID">8673</SimpleData> <SimpleData name="FieldID">2016.137</SimpleData> <SimpleData name="Country">Malaysia</SimpleData> <SimpleData name="State">Sabah</SimpleData> <SimpleData name="District">Labuan</SimpleData> <SimpleData name="LocationDescription">Labuan. Plot 10. Forest behind …	115.246327,5.279712,0
BOR/MOL 3775	Pila ampullacea	<img src="files/3775.1.jpg"> <ExtendedData><SchemaData schemaUrl="#sampling_points09022017"> <SimpleData name="BORMOLID">3775</SimpleData> <SimpleData name="FieldID">2006.05</SimpleData> <SimpleData name="Country">Malaysia</SimpleData> <SimpleData name="State">Sabah</SimpleData> <SimpleData name="District">Nabawan</SimpleData> <SimpleData name="LocationDescription">Persiangan. Sapulut. Batu Sanar…	116.5656917,4.673325,0
BOR/MOL 3378	Pila ampullacea	<img src="files/3378.1.jpg"> <ExtendedData><SchemaData schemaUrl="#sampling_points09022017"> <SimpleData name="BORMOLID">3378</SimpleData> <SimpleData name="FieldID">2000.47</SimpleData> <SimpleData name="Country">Malaysia</SimpleData> <SimpleData name="State">Sabah</SimpleData> <SimpleData name="District">Kota Kinabalu</SimpleData> <SimpleData name="LocationDescription">Karambunai, 20 km N of KK…	116.11195,6.112419444,0
BOR/MOL 8671	Pila ampullacea	<img src="files/8671.1.jpg"> <ExtendedData><SchemaData schemaUrl="#sampling_points09022017"> <SimpleData name="BORMOLID">8671</SimpleData> <SimpleData name="FieldID">2007.14</SimpleData> <SimpleData name="Country">Malaysia</SimpleData> <SimpleData name="State">Sabah</SimpleData> <SimpleData name="District">Papar</SimpleData> <SimpleData name="LocationDescription">Paya air tawar</SimpleData> <Simp…	115.981038,5.7273068,0
BOR/MOL 3773	Pila ampullacea	<img src="files/3773.1.jpg"> <ExtendedData><SchemaData schemaUrl="#sampling_points09022017"> <SimpleData name="BORMOLID">3773</SimpleData> <SimpleData name="FieldID">2005.11</SimpleData> <SimpleData name="Country">Malaysia</SimpleData> <SimpleData name="State">Sabah</SimpleData> <SimpleData name="District">Penampang</SimpleData> <SimpleData name="LocationDescription">Donggongon market.</SimpleDat…	116.1015461,5.9107734,0
BOR/MOL 1758	Pila scutata (Mousson, 1848)	<img src="files/1758.1.jpg"> <ExtendedData><SchemaData schemaUrl="#sampling_points09022017"> <SimpleData name="BORMOLID">1758</SimpleData> <SimpleData name="FieldID">2002.94</SimpleData> <SimpleData name="Country">Malaysia</SimpleData> <SimpleData name="State">Sabah</SimpleData> <SimpleData name="District">Kinabatangan</SimpleData> <SimpleData name="LocationDescription">Lower Kinabatangan Valley:…	118.3121944,5.533194444,0
BOR/MOL 8711	Pomacea sp.	<img src="files/8711.1.jpg"> <ExtendedData><SchemaData schemaUrl="#sampling_points09022017"> <SimpleData name="BORMOLID">8711</SimpleData> <SimpleData name="FieldID">2016.Z167</SimpleData> <SimpleData name="Country">Malaysia</SimpleData> <SimpleData name="State">Sabah</SimpleData> <SimpleData name="District">Kota Marudu</SimpleData> <SimpleData name="LocationDescription">Tasik Buyut. Aquaculture …	116.827103,6.451287,0
BOR/MOL 1759	Pomacea sp.	<img src="files/1759.1.jpg"> <ExtendedData><SchemaData schemaUrl="#sampling_points09022017"> <SimpleData name="BORMOLID">1759</SimpleData> <SimpleData name="FieldID">2003.88</SimpleData> <SimpleData name="Country">Malaysia</SimpleData> <SimpleData name="State">Sabah</SimpleData> <SimpleData name="District">Tenom</SimpleData> <SimpleData name="LocationDescription">Tenom Agicultural Park. In drains…	115.9473194,5.124463889,0
BOR/MOL 537	Pomacea sp.	<img src="files/537.1.jpg"> <ExtendedData><SchemaData schemaUrl="#sampling_points09022017"> <SimpleData name="BORMOLID">537</SimpleData> <SimpleData name="FieldID">2000.9</SimpleData> <SimpleData name="Country">Malaysia</SimpleData> <SimpleData name="State">Sabah</SimpleData> <SimpleData name="District">Kota Kinabalu</SimpleData> <SimpleData name="LocationDescription">Kota Kinabalu Distr., Kota K…	116.0864472,5.986291667,0
BOR/MOL 8672	Pomacea sp.	<img src="files/8672.1.jpg"> <ExtendedData><SchemaData schemaUrl="#sampling_points09022017"> <SimpleData name="BORMOLID">8672</SimpleData> <SimpleData name="FieldID">1997.00</SimpleData> <SimpleData name="Country">Malaysia</SimpleData> <SimpleData name="State">Sabah</SimpleData> <SimpleData name="District">Keningau</SimpleData> <SimpleData name="LocationDescription">Sg. Baiayoo</SimpleData> <Simp…	116.1668747,5.3526494,0
BOR/MOL 8307	Septaria porcellana	<img src="files/8307.1.jpg"> <ExtendedData><SchemaData schemaUrl="#sampling_points09022017"> <SimpleData name="BORMOLID">8307</SimpleData> <SimpleData name="FieldID">2016.2.034</SimpleData> <SimpleData name="Country">Malaysia</SimpleData> <SimpleData name="State">Sabah</SimpleData> <SimpleData name="District">Kota Kinabalu</SimpleData> <SimpleData name="LocationDescription">Padang Point River, Pu…	116.0101246,6.019513000000001,0
BOR/MOL 8302	Septaria porcellana	<img src="files/8302.1.jpg"> <ExtendedData><SchemaData schemaUrl="#sampling_points09022017"> <SimpleData name="BORMOLID">8302</SimpleData> <SimpleData name="FieldID">2016.2.033</SimpleData> <SimpleData name="Country">Malaysia</SimpleData> <SimpleData name="State">Sabah</SimpleData> <SimpleData name="District">Kota Kinabalu</SimpleData> <SimpleData name="LocationDescription">Kuari River, Pulau Gay…	116.0311785,6.0133942,0
BOR/MOL 8292	Septaria porcellana	<img src="files/8292.1.jpg"> <ExtendedData><SchemaData schemaUrl="#sampling_points09022017"> <SimpleData name="BORMOLID">8292</SimpleData> <SimpleData name="FieldID">2016.2.030</SimpleData> <SimpleData name="Country">Malaysia</SimpleData> <SimpleData name="State">Sabah</SimpleData> <SimpleData name="District">Kota Kinabalu</SimpleData> <SimpleData name="LocationDescription">Udang River, Pulau Gay…	116.0279172,6.0255011,0
BOR/MOL 8709	Sinotaia guangdungensis	<img src="files/8709.1.jpg"> <ExtendedData><SchemaData schemaUrl="#sampling_points09022017"> <SimpleData name="BORMOLID">8709</SimpleData> <SimpleData name="FieldID">2016.Z178</SimpleData> <SimpleData name="Country">Malaysia</SimpleData> <SimpleData name="State">Sabah</SimpleData> <SimpleData name="District">Nabawan</SimpleData> <SimpleData name="LocationDescription">Pond/lake near Kg. Matiku wit…	116.513883,4.799667,0
BOR/MOL 8674	Sinotaia guangdungensis	<img src="files/8674.1.jpg"> <ExtendedData><SchemaData schemaUrl="#sampling_points09022017"> <SimpleData name="BORMOLID">8674</SimpleData> <SimpleData name="FieldID">2016.Z166</SimpleData> <SimpleData name="Country">Malaysia</SimpleData> <SimpleData name="State">Sabah</SimpleData> <SimpleData name="District">Kota Marudu</SimpleData> <SimpleData name="LocationDescription">unnamed stream of paddyfi…	116.781123,6.470400999999999,0
BOR/MOL 8701	Sulcospira pageli	<img src="files/8701.1.jpg"> <ExtendedData><SchemaData schemaUrl="#sampling_points09022017"> <SimpleData name="BORMOLID">8701</SimpleData> <SimpleData name="FieldID">1997.00</SimpleData> <SimpleData name="Country">Malaysia</SimpleData> <SimpleData name="State">Sabah</SimpleData> <SimpleData name="District">Keningau</SimpleData> <SimpleData name="LocationDescription">Sg. Baiayoo</SimpleData> <Simp…	116.1668747,5.3526494,0
BOR/MOL 8698	Sulcospira pageli	<img src="files/8698.1.jpg"> <ExtendedData><SchemaData schemaUrl="#sampling_points09022017"> <SimpleData name="BORMOLID">8698</SimpleData> <SimpleData name="FieldID">2016.Z172</SimpleData> <SimpleData name="Country">Malaysia</SimpleData> <SimpleData name="State">Sabah</SimpleData> <SimpleData name="District">Tuaran</SimpleData> <SimpleData name="LocationDescription">Sungai Kiulu. Kg. Kiulu.</Simp…	116.279843,6.060065,0
BOR/MOL 1752	Sulcospira pageli	<img src="files/1752.1.jpg"> <ExtendedData><SchemaData schemaUrl="#sampling_points09022017"> <SimpleData name="BORMOLID">1752</SimpleData> <SimpleData name="FieldID">2003.92</SimpleData> <SimpleData name="Country">Malaysia</SimpleData> <SimpleData name="State">Sabah</SimpleData> <SimpleData name="District">Tenom</SimpleData> <SimpleData name="LocationDescription">Tenom, &quot;Taman Rafflesia Teno…	115.9445556,5.121555556,0
BOR/MOL 548	Sulcospira pageli	<img src="files/548.1.jpg"> <ExtendedData><SchemaData schemaUrl="#sampling_points09022017"> <SimpleData name="BORMOLID">548</SimpleData> <SimpleData name="FieldID">2000.53</SimpleData> <SimpleData name="Country">Malaysia</SimpleData> <SimpleData name="State">Sabah</SimpleData> <SimpleData name="District">Lahad Datu</SimpleData> <SimpleData name="LocationDescription">Danum Valley Field Centre.</Si…	117.8025,4.962777778,0
BOR/MOL 542	Sulcospira pageli	<img src="files/542.1.jpg"> <ExtendedData><SchemaData schemaUrl="#sampling_points09022017"> <SimpleData name="BORMOLID">542</SimpleData> <SimpleData name="FieldID">2001.85</SimpleData> <SimpleData name="Country">Malaysia</SimpleData> <SimpleData name="State">Sabah</SimpleData> <SimpleData name="District">Lahad Datu</SimpleData> <SimpleData name="LocationDescription">Danum Valley Field Centre (60 …	117.8025,4.962777778,0
BOR/MOL 543	Sulcospira pageli	<img src="files/543.1.jpg"> <ExtendedData><SchemaData schemaUrl="#sampling_points09022017"> <SimpleData name="BORMOLID">543</SimpleData> <SimpleData name="FieldID">2000.67</SimpleData> <SimpleData name="Country">Malaysia</SimpleData> <SimpleData name="State">Sabah</SimpleData> <SimpleData name="District">Kunak</SimpleData> <SimpleData name="LocationDescription">Sg. Matarid E of Madai Caves. Small…	118.1567889,4.715475,0
BOR/MOL 544	Sulcospira pageli	<img src="files/544.1.jpg"> <ExtendedData><SchemaData schemaUrl="#sampling_points09022017"> <SimpleData name="BORMOLID">544</SimpleData> <SimpleData name="FieldID">2000.67</SimpleData> <SimpleData name="Country">Malaysia</SimpleData> <SimpleData name="State">Sabah</SimpleData> <SimpleData name="District">Kunak</SimpleData> <SimpleData name="LocationDescription">Sg. Matarid E of Madai Caves. Small…	118.1567889,4.715475,0
BOR/MOL 547	Sulcospira pageli	<img src="files/547.1.jpg"> <ExtendedData><SchemaData schemaUrl="#sampling_points09022017"> <SimpleData name="BORMOLID">547</SimpleData> <SimpleData name="FieldID">2000.86</SimpleData> <SimpleData name="Country">Malaysia</SimpleData> <SimpleData name="State">Sabah</SimpleData> <SimpleData name="District">Keningau</SimpleData> <SimpleData name="LocationDescription">Gua Lian (12 km N of Keningau).<…	116.1728944,5.484802778,0
BOR/MOL 550	Sulcospira pageli	<img src="files/550.1.jpg"> <ExtendedData><SchemaData schemaUrl="#sampling_points09022017"> <SimpleData name="BORMOLID">550</SimpleData> <SimpleData name="FieldID">2001.84</SimpleData> <SimpleData name="Country">Malaysia</SimpleData> <SimpleData name="State">Sabah</SimpleData> <SimpleData name="District">Lahad Datu</SimpleData> <SimpleData name="LocationDescription">Danum Valley Field Centre.</Si…	117.8025,4.962777778,0
BOR/MOL 8697	Sulcospira pageli	<img src="files/8697.1.jpg"> <ExtendedData><SchemaData schemaUrl="#sampling_points09022017"> <SimpleData name="BORMOLID">8697</SimpleData> <SimpleData name="FieldID">2016.Z184</SimpleData> <SimpleData name="Country">Malaysia</SimpleData> <SimpleData name="State">Sabah</SimpleData> <SimpleData name="District">Keningau</SimpleData> <SimpleData name="LocationDescription">Sg. Sook</SimpleData> <Simpl…	116.143176,5.256151,0
BOR/MOL 3100	Sulcospira pageli	<img src="files/3100.1.jpg"> <ExtendedData><SchemaData schemaUrl="#sampling_points09022017"> <SimpleData name="BORMOLID">3100</SimpleData> <SimpleData name="FieldID">2004.03</SimpleData> <SimpleData name="Country">Malaysia</SimpleData> <SimpleData name="State">Sabah</SimpleData> <SimpleData name="District">Kota Marudu</SimpleData> <SimpleData name="LocationDescription">Kinabalu Park: Serinsim. Al…	116.7130556,6.289166667,0
BOR/MOL 1753	Sulcospira pageli	<img src="files/1753.1.jpg"> <ExtendedData><SchemaData schemaUrl="#sampling_points09022017"> <SimpleData name="BORMOLID">1753</SimpleData> <SimpleData name="FieldID">2001.54</SimpleData> <SimpleData name="Country">Malaysia</SimpleData> <SimpleData name="State">Sabah</SimpleData> <SimpleData name="District">Tawau</SimpleData> <SimpleData name="LocationDescription">Tawau Hills Park.</SimpleData> <S…	117.9166667,4.466666667,0
BOR/MOL 3394	Sulcospira pageli	<img src="files/3394.1.jpg"> <ExtendedData><SchemaData schemaUrl="#sampling_points09022017"> <SimpleData name="BORMOLID">3394</SimpleData> <SimpleData name="FieldID">2000.52</SimpleData> <SimpleData name="Country">Malaysia</SimpleData> <SimpleData name="State">Sabah</SimpleData> <SimpleData name="District">Lahad Datu</SimpleData> <SimpleData name="LocationDescription">Danum Valley Tembaling trail…	117.80855,4.941466667,0
BOR/MOL 3457	Sulcospira pageli	<img src="files/3457.1.jpg"> <ExtendedData><SchemaData schemaUrl="#sampling_points09022017"> <SimpleData name="BORMOLID">3457</SimpleData> <SimpleData name="FieldID">2005.02</SimpleData> <SimpleData name="Country">Malaysia</SimpleData> <SimpleData name="State">Sabah</SimpleData> <SimpleData name="District">Kota Kinabalu</SimpleData> <SimpleData name="LocationDescription">Kiansom forest.</SimpleDa…	116.2053194,5.975594444,0
BOR/MOL 3450	Sulcospira pageli	<img src="files/3450.1.jpg"> <ExtendedData><SchemaData schemaUrl="#sampling_points09022017"> <SimpleData name="BORMOLID">3450</SimpleData> <SimpleData name="FieldID">2005.02</SimpleData> <SimpleData name="Country">Malaysia</SimpleData> <SimpleData name="State">Sabah</SimpleData> <SimpleData name="District">Kota Kinabalu</SimpleData> <SimpleData name="LocationDescription">Kiansom forest.</SimpleDa…	116.2053194,5.975594444,0
BOR/MOL 5950	Sulcospira pageli	<img src="files/5950.1.jpg"> <ExtendedData><SchemaData schemaUrl="#sampling_points09022017"> <SimpleData name="BORMOLID">5950</SimpleData> <SimpleData name="FieldID">2014.03</SimpleData> <SimpleData name="Country">Malaysia</SimpleData> <SimpleData name="State">Sabah</SimpleData> <SimpleData name="District">Kinabatangan</SimpleData> <SimpleData name="LocationDescription">Gomantong outcrop, NW of B…	118.069811,5.531565,0
BOR/MOL 3761	Sulcospira pageli	<img src="files/3761.1.jpg"> <ExtendedData><SchemaData schemaUrl="#sampling_points09022017"> <SimpleData name="BORMOLID">3761</SimpleData> <SimpleData name="FieldID">2004.17</SimpleData> <SimpleData name="Country">Malaysia</SimpleData> <SimpleData name="State">Sabah</SimpleData> <SimpleData name="District">Beluran</SimpleData> <SimpleData name="LocationDescription">Meliau Range: Base Camp of Ulu …	117.1244444,5.807222222,0
BOR/MOL 5947	Sulcospira pageli	<img src="files/5947.1.jpg"> <ExtendedData><SchemaData schemaUrl="#sampling_points09022017"> <SimpleData name="BORMOLID">5947</SimpleData> <SimpleData name="FieldID">2014.05</SimpleData> <SimpleData name="Country">Malaysia</SimpleData> <SimpleData name="State">Sabah</SimpleData> <SimpleData name="District">Kinabatangan</SimpleData> <SimpleData name="LocationDescription">Gomantong outcrop, SE slop…	118.069811,5.524581,0
BOR/MOL 8696	Sulcospira pageli	<img src="files/8696.1.jpg"> <ExtendedData><SchemaData schemaUrl="#sampling_points09022017"> <SimpleData name="BORMOLID">8696</SimpleData> <SimpleData name="FieldID">2016.Z179</SimpleData> <SimpleData name="Country">Malaysia</SimpleData> <SimpleData name="State">Sabah</SimpleData> <SimpleData name="District">Nabawan</SimpleData> <SimpleData name="LocationDescription">Sg. Sepulut</SimpleData> <Sim…	116.595442,4.697044,0
BOR/MOL 3825	Sulcospira pageli	<img src="files/3825.1.jpg"> <ExtendedData><SchemaData schemaUrl="#sampling_points09022017"> <SimpleData name="BORMOLID">3825</SimpleData> <SimpleData name="FieldID">2006.03</SimpleData> <SimpleData name="Country">Malaysia</SimpleData> <SimpleData name="State">Sabah</SimpleData> <SimpleData name="District">Penampang</SimpleData> <SimpleData name="LocationDescription">Crocker Range foothills: Sugu…	116.1225361,5.848311111,0
BOR/MOL 6715	Sulcospira pageli	<img src="files/6715.1.jpg"> <ExtendedData><SchemaData schemaUrl="#sampling_points09022017"> <SimpleData name="BORMOLID">6715</SimpleData> <SimpleData name="FieldID">2016.40</SimpleData> <SimpleData name="Country">Malaysia</SimpleData> <SimpleData name="State">Sabah</SimpleData> <SimpleData name="District">Tawau</SimpleData> <SimpleData name="LocationDescription">Tawau Hills Park. Tawau Hills Par…	117.9004087,4.3677078,0
BOR/MOL 6711	Sulcospira pageli	<img src="files/6711.1.jpg"> <ExtendedData><SchemaData schemaUrl="#sampling_points09022017"> <SimpleData name="BORMOLID">6711</SimpleData> <SimpleData name="FieldID">2016.40</SimpleData> <SimpleData name="Country">Malaysia</SimpleData> <SimpleData name="State">Sabah</SimpleData> <SimpleData name="District">Tawau</SimpleData> <SimpleData name="LocationDescription">Tawau Hills Park. Tawau Hills Par…	117.9004087,4.3677078,0
BOR/MOL 6707	Sulcospira pageli	<img src="files/6707.1.jpg"> <ExtendedData><SchemaData schemaUrl="#sampling_points09022017"> <SimpleData name="BORMOLID">6707</SimpleData> <SimpleData name="FieldID">2016.40</SimpleData> <SimpleData name="Country">Malaysia</SimpleData> <SimpleData name="State">Sabah</SimpleData> <SimpleData name="District">Tawau</SimpleData> <SimpleData name="LocationDescription">Tawau Hills Park. Tawau Hills Par…	117.9004087,4.3677078,0
BOR/MOL 6718	Sulcospira pageli	<img src="files/6718.1.jpg"> <ExtendedData><SchemaData schemaUrl="#sampling_points09022017"> <SimpleData name="BORMOLID">6718</SimpleData> <SimpleData name="FieldID">2016.41</SimpleData> <SimpleData name="Country">Malaysia</SimpleData> <SimpleData name="State">Sabah</SimpleData> <SimpleData name="District">Tawau</SimpleData> <SimpleData name="LocationDescription">Tawau Hills Park. Tawau Hills Par…	117.9048503,4.3601519,0
BOR/MOL 6717	Sulcospira pageli	<img src="files/6717.1.jpg"> <ExtendedData><SchemaData schemaUrl="#sampling_points09022017"> <SimpleData name="BORMOLID">6717</SimpleData> <SimpleData name="FieldID">2016.39</SimpleData> <SimpleData name="Country">Malaysia</SimpleData> <SimpleData name="State">Sabah</SimpleData> <SimpleData name="District">Tawau</SimpleData> <SimpleData name="LocationDescription">Tawau Hills Park. Tawau Hills Par…	117.9103005,4.3655863,0
BOR/MOL 6709	Sulcospira pageli	<img src="files/6709.1.jpg"> <ExtendedData><SchemaData schemaUrl="#sampling_points09022017"> <SimpleData name="BORMOLID">6709</SimpleData> <SimpleData name="FieldID">2016.40</SimpleData> <SimpleData name="Country">Malaysia</SimpleData> <SimpleData name="State">Sabah</SimpleData> <SimpleData name="District">Tawau</SimpleData> <SimpleData name="LocationDescription">Tawau Hills Park. Tawau Hills Par…	117.9004087,4.3677078,0
BOR/MOL 6722	Sulcospira pageli	<img src="files/6722.1.jpg"> <ExtendedData><SchemaData schemaUrl="#sampling_points09022017"> <SimpleData name="BORMOLID">6722</SimpleData> <SimpleData name="FieldID">2016.42</SimpleData> <SimpleData name="Country">Malaysia</SimpleData> <SimpleData name="State">Sabah</SimpleData> <SimpleData name="District">Tawau</SimpleData> <SimpleData name="LocationDescription">Tawau Hills Park. Tawau Hills Par…	117.9051936,4.3635324,0
BOR/MOL 8694	Sulcospira pageli	<img src="files/8694.1.jpg"> <ExtendedData><SchemaData schemaUrl="#sampling_points09022017"> <SimpleData name="BORMOLID">8694</SimpleData> <SimpleData name="FieldID">2016.Z164</SimpleData> <SimpleData name="Country">Malaysia</SimpleData> <SimpleData name="State">Sabah</SimpleData> <SimpleData name="District">Kota Belud</SimpleData> <SimpleData name="LocationDescription">Sg. Rampayan. at bridge</S…	116.546623,6.463720999999999,0
BOR/MOL 8693	Sulcospira pageli	<img src="files/8693.1.jpg"> <ExtendedData><SchemaData schemaUrl="#sampling_points09022017"> <SimpleData name="BORMOLID">8693</SimpleData> <SimpleData name="FieldID">2016.Z161</SimpleData> <SimpleData name="Country">Malaysia</SimpleData> <SimpleData name="State">Sabah</SimpleData> <SimpleData name="District">Kota Belud</SimpleData> <SimpleData name="LocationDescription">Stream of paddy field</Sim…	116.453573,6.272389999999999,0
BOR/MOL 8695	Sulcospira pageli	<img src="files/8695.1.jpg"> <ExtendedData><SchemaData schemaUrl="#sampling_points09022017"> <SimpleData name="BORMOLID">8695</SimpleData> <SimpleData name="FieldID">2016.Z169</SimpleData> <SimpleData name="Country">Malaysia</SimpleData> <SimpleData name="State">Sabah</SimpleData> <SimpleData name="District">Kota Marudu</SimpleData> <SimpleData name="LocationDescription">Sg. Bengkoka</SimpleData>…	116.942541,6.532982999999999,0
BOR/MOL 8691	Tarebia granifera (Lamarck, 1822)	<img src="files/8691.1.jpg"> <ExtendedData><SchemaData schemaUrl="#sampling_points09022017"> <SimpleData name="BORMOLID">8691</SimpleData> <SimpleData name="FieldID">2016.Z170</SimpleData> <SimpleData name="Country">Malaysia</SimpleData> <SimpleData name="State">Sabah</SimpleData> <SimpleData name="District">Pitas</SimpleData> <SimpleData name="LocationDescription">Sg. Bengkoka</SimpleData> <Simp…	117.014064,6.657703,0
BOR/MOL 8688	Tarebia granifera (Lamarck, 1822)	<img src="files/8688.1.jpg"> <ExtendedData><SchemaData schemaUrl="#sampling_points09022017"> <SimpleData name="BORMOLID">8688</SimpleData> <SimpleData name="FieldID">2016.Z179</SimpleData> <SimpleData name="Country">Malaysia</SimpleData> <SimpleData name="State">Sabah</SimpleData> <SimpleData name="District">Nabawan</SimpleData> <SimpleData name="LocationDescription">Sg. Sepulut</SimpleData> <Sim…	116.595442,4.697044,0
BOR/MOL 8689	Tarebia granifera (Lamarck, 1822)	<img src="files/8689.1.jpg"> <ExtendedData><SchemaData schemaUrl="#sampling_points09022017"> <SimpleData name="BORMOLID">8689</SimpleData> <SimpleData name="FieldID">2016.Z170</SimpleData> <SimpleData name="Country">Malaysia</SimpleData> <SimpleData name="State">Sabah</SimpleData> <SimpleData name="District">Pitas</SimpleData> <SimpleData name="LocationDescription">Sg. Bengkoka</SimpleData> <Simp…	117.014064,6.657703,0
BOR/MOL 8684	Tarebia granifera (Lamarck, 1822)	<img src="files/8684.1.jpg"> <ExtendedData><SchemaData schemaUrl="#sampling_points09022017"> <SimpleData name="BORMOLID">8684</SimpleData> <SimpleData name="FieldID">2016.Z177</SimpleData> <SimpleData name="Country">Malaysia</SimpleData> <SimpleData name="State">Sabah</SimpleData> <SimpleData name="District">Keningau</SimpleData> <SimpleData name="LocationDescription">Sg. Pegalan</SimpleData> <Si…	116.275753,5.454606,0
BOR/MOL 6721	Tarebia granifera (Lamarck, 1822)	<img src="files/6721.1.jpg"> <ExtendedData><SchemaData schemaUrl="#sampling_points09022017"> <SimpleData name="BORMOLID">6721</SimpleData> <SimpleData name="FieldID">2016.42</SimpleData> <SimpleData name="Country">Malaysia</SimpleData> <SimpleData name="State">Sabah</SimpleData> <SimpleData name="District">Tawau</SimpleData> <SimpleData name="LocationDescription">Tawau Hills Park. Tawau Hills Par…	117.9051936,4.3635324,0
BOR/MOL 546	Tarebia granifera (Lamarck, 1822)	<img src="files/546.1.jpg"> <ExtendedData><SchemaData schemaUrl="#sampling_points09022017"> <SimpleData name="BORMOLID">546</SimpleData> <SimpleData name="FieldID">2000.8</SimpleData> <SimpleData name="Country">Malaysia</SimpleData> <SimpleData name="State">Sabah</SimpleData> <SimpleData name="District">Lahad Datu</SimpleData> <SimpleData name="LocationDescription">Lahad Datu Distr., Tabin Wildli…	118.7442333,5.31365,0
BOR/MOL 3109	Tarebia granifera (Lamarck, 1822)	<img src="files/3109.1.jpg"> <ExtendedData><SchemaData schemaUrl="#sampling_points09022017"> <SimpleData name="BORMOLID">3109</SimpleData> <SimpleData name="FieldID">2004.03</SimpleData> <SimpleData name="Country">Malaysia</SimpleData> <SimpleData name="State">Sabah</SimpleData> <SimpleData name="District">Kota Marudu</SimpleData> <SimpleData name="LocationDescription">Kinabalu Park: Serinsim. Al…	116.7130556,6.289166667,0
BOR/MOL 3382	Tarebia granifera (Lamarck, 1822)	<img src="files/3382.1.jpg"> <ExtendedData><SchemaData schemaUrl="#sampling_points09022017"> <SimpleData name="BORMOLID">3382</SimpleData> <SimpleData name="FieldID">2000.81</SimpleData> <SimpleData name="Country">Malaysia</SimpleData> <SimpleData name="State">Sabah</SimpleData> <SimpleData name="District">Lahad Datu</SimpleData> <SimpleData name="LocationDescription">Tabin Wildlife Reserve (40 k…	118.792025,5.217419444,0
BOR/MOL 8683	Tarebia granifera (Lamarck, 1822)	<img src="files/8683.1.jpg"> <ExtendedData><SchemaData schemaUrl="#sampling_points09022017"> <SimpleData name="BORMOLID">8683</SimpleData> <SimpleData name="FieldID">2016.Z172</SimpleData> <SimpleData name="Country">Malaysia</SimpleData> <SimpleData name="State">Sabah</SimpleData> <SimpleData name="District">Tuaran</SimpleData> <SimpleData name="LocationDescription">Sungai Kiulu. Kg. Kiulu.</Simp…	116.279843,6.060065,0
BOR/MOL 8685	Tarebia granifera (Lamarck, 1822)	<img src="files/8685.1.jpg"> <ExtendedData><SchemaData schemaUrl="#sampling_points09022017"> <SimpleData name="BORMOLID">8685</SimpleData> <SimpleData name="FieldID">2016.Z189</SimpleData> <SimpleData name="Country">Malaysia</SimpleData> <SimpleData name="State">Sabah</SimpleData> <SimpleData name="District">Sipitang</SimpleData> <SimpleData name="LocationDescription">Sg. Solob</SimpleData> <Simp…	115.77524,5.000683,0
BOR/MOL 8686	Tarebia granifera (Lamarck, 1822)	<img src="files/8686.1.jpg"> <ExtendedData><SchemaData schemaUrl="#sampling_points09022017"> <SimpleData name="BORMOLID">8686</SimpleData> <SimpleData name="FieldID">2016.Z162</SimpleData> <SimpleData name="Country">Malaysia</SimpleData> <SimpleData name="State">Sabah</SimpleData> <SimpleData name="District">Kota Belud</SimpleData> <SimpleData name="LocationDescription">Sg. Kawang-Kawang</SimpleD…	116.530345,6.412206,0
BOR/MOL 8687	Tarebia granifera (Lamarck, 1822)	<img src="files/8687.1.jpg"> <ExtendedData><SchemaData schemaUrl="#sampling_points09022017"> <SimpleData name="BORMOLID">8687</SimpleData> <SimpleData name="FieldID">2016.Z164</SimpleData> <SimpleData name="Country">Malaysia</SimpleData> <SimpleData name="State">Sabah</SimpleData> <SimpleData name="District">Kota Belud</SimpleData> <SimpleData name="LocationDescription">Sg. Rampayan. at bridge</S…	116.546623,6.463720999999999,0
BOR/MOL 8303	Vittina coromandeliana	<img src="files/8303.1.jpg"> <ExtendedData><SchemaData schemaUrl="#sampling_points09022017"> <SimpleData name="BORMOLID">8303</SimpleData> <SimpleData name="FieldID">2016.2.033</SimpleData> <SimpleData name="Country">Malaysia</SimpleData> <SimpleData name="State">Sabah</SimpleData> <SimpleData name="District">Kota Kinabalu</SimpleData> <SimpleData name="LocationDescription">Kuari River, Pulau Gay…	116.0311785,6.0133942,0
